# Supplementary material for: Efficient construction of functionalized pyrroloindolines through cascade radical cyclization/intermolecular coupling
Source: Chem Sci. 2024 Jan 4;15(6):2205–10. doi: 10.1039/d3sc05210a (PMC10848758; doi:10.1039/d3sc05210a)
Supplement: SC-015-D3SC05210A-s002 [file SC-015-D3SC05210A-s002.cif]

# Electronic Supplementary Material (ESI) for Chemical Science.
# This journal is © The Royal Society of Chemistry 2024

####################################################################### 
# 
# This file contains crystal structure data downloaded from the 
# Cambridge Structural Database (CSD) hosted by the Cambridge 
# Crystallographic Data Centre (CCDC).
# 
# Full information about CCDC data access policies and citation 
# guidelines are available at http://www.ccdc.cam.ac.uk/access/V1 
# 
# Audit and citation data items may have been added by the CCDC. 
# Please retain this information to preserve the provenance of 
# this file and to allow appropriate attribution of the data. 
# 
#######################################################################

data_1
_database_code_depnum_ccdc_archive 'CCDC 2293492'
loop_
_audit_author_name
_audit_author_address
JiangYonggang
;yunnandaxue
China
;
_audit_update_record             
;
2023-09-07 deposited with the CCDC.	2024-01-04 downloaded from the CCDC.
;
_audit_creation_date             2023-09-05
_audit_creation_method           
;
FinalCif V88 by Daniel Kratzert, Freiburg 2023,
https://github.com/dkratzert/FinalCif
;
_diffrn_source_power             0.07
_shelx_SHELXL_version_number     2018/3
_chemical_name_systematic        ?
_chemical_name_common            ?
_chemical_formula_sum            'C32 H27 F2 N3 O'
_chemical_formula_moiety         'C32 H27 F2 N3 O'
_chemical_formula_weight         507.56
_exptl_crystal_colour_primary    colourless
_chemical_melting_point          ?
_chemical_absolute_configuration unk
_olex2_refinement_description    
;
1. Fixed Uiso
 At 1.2 times of:
  All C(H) groups, All C(H,H) groups
 At 1.5 times of:
  All C(H,H,H) groups
2.a Ternary CH refined with riding coordinates:
 C8(H8), C13(H13)
2.b Secondary CH2 refined with riding coordinates:
 C9(H9A,H9B)
2.c Aromatic/amide H refined with riding coordinates:
 C32(H32), C2(H2), C28(H28), C19(H19), C17(H17), C29(H29), C22(H22), C15(H15),
 C31(H31), C24(H24), C26(H26), C30(H30), C25(H25), C5(H5), C4(H4), C23(H23),
 C3(H3)
2.d Idealised Me refined as rotating group:
 C11(H11A,H11B,H11C), C12(H12A,H12B,H12C)
;
_olex2_submission_special_instructions 'No special instructions were received'
_space_group_crystal_system      monoclinic
_space_group_IT_number           9
_space_group_name_H-M_alt        'C c'
_space_group_name_Hall           'C -2yc'
_shelx_space_group_comment       
;
The symmetry employed for this shelxl refinement is uniquely defined
by the following loop, which should always be used as a source of
symmetry information in preference to the above space-group names.
They are only intended as comments.
;

loop_
_space_group_symop_operation_xyz
'x, y, z'
'x, -y, z+1/2'
'x+1/2, y+1/2, z'
'x+1/2, -y+1/2, z+1/2'

_cell_length_a                   14.9152(16)
_cell_length_b                   9.8681(9)
_cell_length_c                   18.7455(19)
_cell_angle_alpha                90
_cell_angle_beta                 111.468(4)
_cell_angle_gamma                90
_cell_volume                     2567.6(5)
_cell_formula_units_Z            4
_cell_measurement_temperature    100.00
_cell_measurement_reflns_used    6070
_cell_measurement_theta_min      2.33
_cell_measurement_theta_max      28.16
_exptl_crystal_description       block
_exptl_crystal_colour            colourless
_exptl_crystal_recrystallization_method ?
_exptl_crystal_density_meas      ?
_exptl_crystal_density_method    ?
_exptl_crystal_density_diffrn    1.313
_exptl_crystal_F_000             1064
_exptl_crystal_size_max          0.19
_exptl_crystal_size_mid          0.17
_exptl_crystal_size_min          0.16
_exptl_absorpt_coefficient_mu    0.090
_exptl_absorpt_correction_type   multi-scan
_exptl_absorpt_correction_T_min  0.5380
_exptl_absorpt_correction_T_max  0.7457
_exptl_absorpt_process_details   
;
SADABS-2016/2 (Bruker,2016/2) was used for absorption correction.
wR2(int) was 0.1031 before and 0.0787 after correction.
The Ratio of minimum to maximum transmission is 0.7215.
The \l/2 correction factor is Not present.
;
_exptl_absorpt_special_details   ?
_shelx_estimated_absorpt_T_min   0.983
_shelx_estimated_absorpt_T_max   0.986
_exptl_transmission_factor_min   ?
_exptl_transmission_factor_max   ?
_exptl_special_details           ?
_diffrn_ambient_temperature      100.00
_diffrn_ambient_environment      N~2~
_diffrn_radiation_type           MoK\a
_diffrn_radiation_wavelength     0.71073
_diffrn_radiation_monochromator  'mirror optics'
_olex2_diffrn_ambient_temperature_device 'Oxford Cryostream 800'
_diffrn_radiation_probe          x-ray
_diffrn_source                   'microfocus sealed X-ray tube'
_diffrn_source_type              'Incoatec I\ms'
_diffrn_source_voltage           50.0
_diffrn_source_current           1.4
_diffrn_detector                 CPAD
_diffrn_detector_type            'Bruker PHOTON'
_diffrn_detector_area_resol_mean 7.41
_diffrn_measurement_device       'three-circle diffractometer'
_diffrn_measurement_device_type  'Bruker D8 VENTURE dual wavelength Mo/Cu'
_diffrn_measurement_method       '\w and \f scans'
_diffrn_measurement_specimen_support 'MiTeGen micromount'
_diffrn_reflns_number            16313
_diffrn_reflns_av_unetI/netI     0.0740
_diffrn_reflns_av_R_equivalents  0.0664
_diffrn_reflns_theta_min         2.335
_diffrn_reflns_theta_max         28.386
_diffrn_reflns_theta_full        25.242
_diffrn_reflns_limit_h_min       -17
_diffrn_reflns_limit_h_max       19
_diffrn_reflns_limit_k_min       -13
_diffrn_reflns_limit_k_max       13
_diffrn_reflns_limit_l_min       -25
_diffrn_reflns_limit_l_max       23
_diffrn_measured_fraction_theta_max 0.994
_diffrn_measured_fraction_theta_full 0.998
_diffrn_reflns_Laue_measured_fraction_max 0.994
_diffrn_reflns_Laue_measured_fraction_full 0.998
_diffrn_reflns_point_group_measured_fraction_max 0.903
_diffrn_reflns_point_group_measured_fraction_full 0.956
_reflns_number_total             5799
_reflns_number_gt                4877
_reflns_threshold_expression     'I > 2\s(I)'
_reflns_Friedel_coverage         0.815
_reflns_Friedel_fraction_max     0.812
_reflns_Friedel_fraction_full    0.913
_reflns_special_details          
;
 Reflections were merged by SHELXL according to the crystal
 class for the calculation of statistics and refinement.
 
 _reflns_Friedel_fraction is defined as the number of unique
 Friedel pairs measured divided by the number that would be
 possible theoretically, ignoring centric projections and
 systematic absences.
;
_computing_data_collection       ?
_computing_cell_refinement       'SAINT V8.40B'
_computing_data_reduction        'SAINT V8.40B'
_computing_structure_solution    'SHELXT 2018/2 (Sheldrick, 2018)'
_computing_structure_refinement  'SHELXL 2018/3 (Sheldrick, 2015)'
_computing_molecular_graphics    'Olex2 1.5 (Dolomanov et al., 2009)'
_computing_publication_material  'Olex2 1.5 (Dolomanov et al., 2009)'
_refine_special_details          ?
_refine_ls_structure_factor_coef Fsqd
_refine_ls_matrix_type           full
_refine_ls_weighting_scheme      calc
_refine_ls_weighting_details     
'w=1/[\s^2^(Fo^2^)+(0.0525P)^2^+0.0218P] where P=(Fo^2^+2Fc^2^)/3'
_atom_sites_solution_primary     direct
_atom_sites_solution_secondary   ?
_atom_sites_solution_hydrogens   geom
_refine_ls_hydrogen_treatment    constr
_refine_ls_number_reflns         5799
_refine_ls_number_parameters     345
_refine_ls_number_restraints     2
_refine_ls_R_factor_all          0.0640
_refine_ls_R_factor_gt           0.0503
_refine_ls_wR_factor_ref         0.1184
_refine_ls_wR_factor_gt          0.1114
_refine_ls_goodness_of_fit_ref   1.075
_refine_ls_restrained_S_all      1.075
_refine_ls_shift/su_max          0.000
_refine_ls_shift/su_mean         0.000
_refine_diff_density_max         0.227
_refine_diff_density_min         -0.221
_refine_diff_density_rms         0.053
_refine_ls_extinction_method     none
_refine_ls_extinction_coef       .
_refine_ls_abs_structure_Flack   0.2(6)
_refine_ls_abs_structure_details 
;
 Flack x determined using 1753 quotients [(I+)-(I-)]/[(I+)+(I-)]
 (Parsons, Flack and Wagner, Acta Cryst. B69 (2013) 249-259).
;

loop_
_atom_type_symbol
_atom_type_description
_atom_type_scat_dispersion_real
_atom_type_scat_dispersion_imag
_atom_type_scat_source
C C 0.0033 0.0016 'International Tables Vol C Tables 4.2.6.8 and 6.1.1.4'
H H 0.0000 0.0000 'International Tables Vol C Tables 4.2.6.8 and 6.1.1.4'
F F 0.0171 0.0103 'International Tables Vol C Tables 4.2.6.8 and 6.1.1.4'
N N 0.0061 0.0033 'International Tables Vol C Tables 4.2.6.8 and 6.1.1.4'
O O 0.0106 0.0060 'International Tables Vol C Tables 4.2.6.8 and 6.1.1.4'

_geom_special_details            
;
 All esds (except the esd in the dihedral angle between two l.s. planes)
 are estimated using the full covariance matrix.  The cell esds are taken
 into account individually in the estimation of esds in distances, angles
 and torsion angles; correlations between esds in cell parameters are only
 used when they are defined by crystal symmetry.  An approximate (isotropic)
 treatment of cell esds is used for estimating esds involving l.s. planes.
;

loop_
_atom_site_label
_atom_site_type_symbol
_atom_site_fract_x
_atom_site_fract_y
_atom_site_fract_z
_atom_site_U_iso_or_equiv
_atom_site_adp_type
_atom_site_occupancy
_atom_site_site_symmetry_order
_atom_site_calc_flag
_atom_site_refinement_flags_posn
_atom_site_refinement_flags_adp
_atom_site_refinement_flags_occupancy
_atom_site_disorder_assembly
_atom_site_disorder_group
F1 F 0.22845(15) 0.77340(19) 0.27544(11) 0.0327(5) Uani 1 1 d . . . . .
F2 F 0.43078(15) 1.15401(18) 0.32447(11) 0.0303(5) Uani 1 1 d . . . . .
O1 O 0.63519(17) 0.4351(2) 0.65102(13) 0.0237(5) Uani 1 1 d . . . . .
N3 N 0.45393(18) 0.7071(3) 0.54378(14) 0.0176(5) Uani 1 1 d . . . . .
N1 N 0.58519(19) 0.4614(3) 0.52056(14) 0.0195(6) Uani 1 1 d . . . . .
N2 N 0.6216(2) 0.5609(3) 0.41437(15) 0.0232(6) Uani 1 1 d . . . . .
C20 C 0.4262(2) 0.7576(3) 0.59497(16) 0.0161(6) Uani 1 1 d . . . . .
C27 C 0.3721(2) 0.6706(3) 0.63046(16) 0.0154(6) Uani 1 1 d . . . . .
C10 C 0.6243(2) 0.5047(3) 0.59428(17) 0.0185(6) Uani 1 1 d . . . . .
C32 C 0.3950(2) 0.5338(3) 0.64641(18) 0.0212(6) Uani 1 1 d . . . . .
H32 H 0.445149 0.493858 0.633663 0.025 Uiso 1 1 calc R U . . .
C2 C 0.7095(2) 0.8913(3) 0.49122(18) 0.0222(7) Uani 1 1 d . . . . .
H2 H 0.704793 0.948070 0.530642 0.027 Uiso 1 1 calc R U . . .
C18 C 0.3103(2) 0.8401(3) 0.31961(18) 0.0232(7) Uani 1 1 d . . . . .
C28 C 0.2974(2) 0.7260(3) 0.64856(18) 0.0223(7) Uani 1 1 d . . . . .
H28 H 0.282149 0.819306 0.638643 0.027 Uiso 1 1 calc R U . . .
C16 C 0.4103(3) 1.0283(3) 0.34362(18) 0.0227(7) Uani 1 1 d . . . . .
C14 C 0.4490(2) 0.8471(3) 0.43479(17) 0.0176(6) Uani 1 1 d . . . . .
C1 C 0.6607(2) 0.7690(3) 0.47488(17) 0.0198(6) Uani 1 1 d . . . . .
C19 C 0.3669(2) 0.7794(3) 0.38723(17) 0.0200(6) Uani 1 1 d . . . . .
H19 H 0.350306 0.693032 0.401181 0.024 Uiso 1 1 calc R U . . .
C9 C 0.6534(2) 0.6515(3) 0.59432(17) 0.0186(6) Uani 1 1 d . . . . .
H9A H 0.723859 0.659383 0.607607 0.022 Uiso 1 1 calc R U . . .
H9B H 0.635137 0.704567 0.631716 0.022 Uiso 1 1 calc R U . . .
C17 C 0.3289(3) 0.9639(3) 0.29482(18) 0.0244(7) Uani 1 1 d . . . . .
H17 H 0.288587 1.002567 0.247519 0.029 Uiso 1 1 calc R U . . .
C8 C 0.5654(2) 0.5691(3) 0.46425(17) 0.0194(6) Uani 1 1 d . . . . .
H8 H 0.494955 0.573013 0.432770 0.023 Uiso 1 1 calc R U . . .
C21 C 0.4450(2) 0.9014(3) 0.62356(18) 0.0188(6) Uani 1 1 d . . . . .
C29 C 0.2448(3) 0.6479(3) 0.68083(19) 0.0244(7) Uani 1 1 d . . . . .
H29 H 0.192868 0.686784 0.691599 0.029 Uiso 1 1 calc R U . . .
C22 C 0.3998(2) 1.0105(3) 0.57782(19) 0.0239(7) Uani 1 1 d . . . . .
H22 H 0.353308 0.995106 0.527985 0.029 Uiso 1 1 calc R U . . .
C13 C 0.5119(2) 0.7910(3) 0.51221(16) 0.0166(6) Uani 1 1 d . . . . .
H13 H 0.538228 0.869032 0.547758 0.020 Uiso 1 1 calc R U . . .
C15 C 0.4709(2) 0.9741(3) 0.41251(18) 0.0204(7) Uani 1 1 d . . . . .
H15 H 0.526423 1.022326 0.444031 0.024 Uiso 1 1 calc R U . . .
C31 C 0.3445(2) 0.4565(3) 0.68090(19) 0.0238(7) Uani 1 1 d . . . . .
H31 H 0.361723 0.364431 0.693466 0.029 Uiso 1 1 calc R U . . .
C7 C 0.5984(2) 0.7022(3) 0.51193(16) 0.0174(6) Uani 1 1 d . . . . .
C24 C 0.4907(3) 1.1639(3) 0.6776(2) 0.0309(8) Uani 1 1 d . . . . .
H24 H 0.507717 1.253808 0.695583 0.037 Uiso 1 1 calc R U . . .
C26 C 0.5111(2) 0.9236(3) 0.69775(19) 0.0229(7) Uani 1 1 d . . . . .
H26 H 0.540180 0.849112 0.730021 0.028 Uiso 1 1 calc R U . . .
C30 C 0.2684(2) 0.5131(3) 0.69719(18) 0.0239(7) Uani 1 1 d . . . . .
H30 H 0.232933 0.459082 0.719533 0.029 Uiso 1 1 calc R U . . .
C25 C 0.5340(3) 1.0560(3) 0.7241(2) 0.0291(8) Uani 1 1 d . . . . .
H25 H 0.579604 1.071853 0.774195 0.035 Uiso 1 1 calc R U . . .
C6 C 0.6695(2) 0.6847(3) 0.41782(18) 0.0217(7) Uani 1 1 d . . . . .
C5 C 0.7227(3) 0.7244(4) 0.37423(19) 0.0271(7) Uani 1 1 d . . . . .
H5 H 0.725953 0.668990 0.333814 0.033 Uiso 1 1 calc R U . . .
C4 C 0.7711(3) 0.8480(4) 0.3914(2) 0.0292(8) Uani 1 1 d . . . . .
H4 H 0.808857 0.876134 0.362802 0.035 Uiso 1 1 calc R U . . .
C11 C 0.5525(3) 0.3240(3) 0.4993(2) 0.0285(8) Uani 1 1 d . . . . .
H11A H 0.589015 0.283644 0.470524 0.043 Uiso 1 1 calc R U . . .
H11B H 0.483802 0.324683 0.467309 0.043 Uiso 1 1 calc R U . . .
H11C H 0.562624 0.270503 0.545655 0.043 Uiso 1 1 calc R U . . .
C23 C 0.4224(3) 1.1423(3) 0.6047(2) 0.0299(8) Uani 1 1 d . . . . .
H23 H 0.391388 1.217045 0.573517 0.036 Uiso 1 1 calc R U . . .
C3 C 0.7655(2) 0.9305(4) 0.44927(19) 0.0279(8) Uani 1 1 d . . . . .
H3 H 0.799744 1.013776 0.460455 0.033 Uiso 1 1 calc R U . . .
C12 C 0.5777(3) 0.4919(4) 0.3409(2) 0.0388(9) Uani 1 1 d . . . . .
H12A H 0.562065 0.398422 0.349610 0.058 Uiso 1 1 calc R U . . .
H12B H 0.622888 0.491563 0.313882 0.058 Uiso 1 1 calc R U . . .
H12C H 0.518603 0.539474 0.309768 0.058 Uiso 1 1 calc R U . . .

loop_
_atom_site_aniso_label
_atom_site_aniso_U_11
_atom_site_aniso_U_22
_atom_site_aniso_U_33
_atom_site_aniso_U_23
_atom_site_aniso_U_13
_atom_site_aniso_U_12
F1 0.0282(11) 0.0301(10) 0.0262(10) -0.0049(8) -0.0060(8) -0.0016(9)
F2 0.0384(12) 0.0223(10) 0.0292(10) 0.0079(8) 0.0114(9) 0.0008(9)
O1 0.0226(12) 0.0232(11) 0.0240(11) 0.0051(9) 0.0068(10) 0.0002(10)
N3 0.0147(13) 0.0199(12) 0.0166(12) 0.0023(10) 0.0037(10) 0.0009(10)
N1 0.0193(14) 0.0181(12) 0.0182(13) 0.0002(10) 0.0035(10) 0.0002(11)
N2 0.0262(15) 0.0243(13) 0.0206(13) -0.0036(11) 0.0104(12) 0.0013(12)
C20 0.0132(15) 0.0182(14) 0.0152(13) 0.0032(11) 0.0032(11) 0.0030(12)
C27 0.0125(15) 0.0185(14) 0.0136(13) 0.0005(11) 0.0028(11) -0.0005(11)
C10 0.0136(15) 0.0204(15) 0.0219(15) 0.0012(12) 0.0072(12) 0.0023(12)
C32 0.0169(15) 0.0217(15) 0.0232(15) -0.0019(12) 0.0053(13) 0.0002(13)
C2 0.0210(16) 0.0239(16) 0.0213(15) 0.0005(12) 0.0070(13) -0.0021(13)
C18 0.0205(17) 0.0243(16) 0.0199(15) -0.0059(12) 0.0017(13) 0.0029(13)
C28 0.0261(17) 0.0182(15) 0.0249(15) 0.0016(12) 0.0121(13) 0.0022(13)
C16 0.0284(18) 0.0197(14) 0.0226(16) 0.0042(13) 0.0125(14) 0.0048(14)
C14 0.0153(15) 0.0201(15) 0.0174(14) -0.0003(11) 0.0061(12) 0.0038(12)
C1 0.0150(15) 0.0251(15) 0.0179(14) 0.0038(12) 0.0045(12) 0.0046(13)
C19 0.0215(16) 0.0186(15) 0.0192(14) -0.0008(11) 0.0067(12) 0.0007(13)
C9 0.0147(15) 0.0220(15) 0.0173(14) 0.0009(11) 0.0038(12) -0.0007(12)
C17 0.0284(19) 0.0249(16) 0.0169(14) 0.0003(12) 0.0046(13) 0.0084(14)
C8 0.0179(15) 0.0195(14) 0.0183(14) -0.0014(11) 0.0036(12) 0.0035(12)
C21 0.0167(15) 0.0197(14) 0.0227(15) -0.0016(12) 0.0106(12) -0.0009(13)
C29 0.0237(17) 0.0244(15) 0.0291(17) 0.0017(13) 0.0144(14) 0.0021(14)
C22 0.0252(18) 0.0205(15) 0.0291(17) 0.0039(13) 0.0135(14) 0.0048(13)
C13 0.0171(15) 0.0173(13) 0.0154(14) -0.0006(11) 0.0061(12) 0.0002(12)
C15 0.0204(17) 0.0197(15) 0.0205(15) -0.0016(12) 0.0069(13) 0.0018(12)
C31 0.0258(18) 0.0184(14) 0.0265(16) 0.0036(13) 0.0090(14) 0.0016(13)
C7 0.0162(15) 0.0182(14) 0.0160(14) -0.0011(11) 0.0039(12) 0.0007(12)
C24 0.0276(19) 0.0192(16) 0.055(2) -0.0103(15) 0.0263(18) -0.0044(15)
C26 0.0179(16) 0.0253(15) 0.0271(16) -0.0012(13) 0.0100(13) 0.0007(13)
C30 0.0263(18) 0.0219(16) 0.0251(17) -0.0006(13) 0.0116(14) -0.0049(14)
C25 0.0197(18) 0.0300(18) 0.0370(19) -0.0111(15) 0.0097(15) -0.0059(14)
C6 0.0180(16) 0.0243(16) 0.0213(15) 0.0050(12) 0.0054(13) 0.0054(13)
C5 0.0271(19) 0.0329(19) 0.0229(16) 0.0051(14) 0.0111(14) 0.0111(15)
C4 0.0229(18) 0.041(2) 0.0275(17) 0.0120(15) 0.0137(14) 0.0046(16)
C11 0.0296(19) 0.0201(16) 0.0310(18) -0.0013(13) 0.0052(15) -0.0025(14)
C23 0.029(2) 0.0205(16) 0.048(2) 0.0034(15) 0.0242(17) 0.0027(15)
C3 0.0204(18) 0.0346(19) 0.0279(18) 0.0088(14) 0.0078(15) -0.0021(14)
C12 0.047(2) 0.045(2) 0.0263(18) -0.0135(17) 0.0150(17) -0.0084(19)

loop_
_geom_bond_atom_site_label_1
_geom_bond_atom_site_label_2
_geom_bond_distance
_geom_bond_site_symmetry_2
_geom_bond_publ_flag
F1 C18 1.367(4) . ?
F2 C16 1.357(4) . ?
O1 C10 1.226(4) . ?
N3 C20 1.277(4) . ?
N3 C13 1.469(4) . ?
N1 C10 1.358(4) . ?
N1 C8 1.451(4) . ?
N1 C11 1.446(4) . ?
N2 C8 1.468(4) . ?
N2 C6 1.404(4) . ?
N2 C12 1.459(4) . ?
C20 C27 1.491(4) . ?
C20 C21 1.507(4) . ?
C27 C32 1.397(4) . ?
C27 C28 1.390(4) . ?
C10 C9 1.512(4) . ?
C32 H32 0.9500 . ?
C32 C31 1.388(5) . ?
C2 H2 0.9500 . ?
C2 C1 1.384(4) . ?
C2 C3 1.395(5) . ?
C18 C19 1.377(4) . ?
C18 C17 1.371(5) . ?
C28 H28 0.9500 . ?
C28 C29 1.387(5) . ?
C16 C17 1.379(5) . ?
C16 C15 1.385(4) . ?
C14 C19 1.394(4) . ?
C14 C13 1.515(4) . ?
C14 C15 1.397(4) . ?
C1 C7 1.501(4) . ?
C1 C6 1.399(5) . ?
C19 H19 0.9500 . ?
C9 H9A 0.9900 . ?
C9 H9B 0.9900 . ?
C9 C7 1.543(4) . ?
C17 H17 0.9500 . ?
C8 H8 1.0000 . ?
C8 C7 1.563(4) . ?
C21 C22 1.388(4) . ?
C21 C26 1.396(4) . ?
C29 H29 0.9500 . ?
C29 C30 1.381(5) . ?
C22 H22 0.9500 . ?
C22 C23 1.392(5) . ?
C13 H13 1.0000 . ?
C13 C7 1.560(4) . ?
C15 H15 0.9500 . ?
C31 H31 0.9500 . ?
C31 C30 1.395(5) . ?
C24 H24 0.9500 . ?
C24 C25 1.377(5) . ?
C24 C23 1.390(6) . ?
C26 H26 0.9500 . ?
C26 C25 1.394(5) . ?
C30 H30 0.9500 . ?
C25 H25 0.9500 . ?
C6 C5 1.387(5) . ?
C5 H5 0.9500 . ?
C5 C4 1.394(5) . ?
C4 H4 0.9500 . ?
C4 C3 1.383(5) . ?
C11 H11A 0.9800 . ?
C11 H11B 0.9800 . ?
C11 H11C 0.9800 . ?
C23 H23 0.9500 . ?
C3 H3 0.9500 . ?
C12 H12A 0.9800 . ?
C12 H12B 0.9800 . ?
C12 H12C 0.9800 . ?

loop_
_geom_angle_atom_site_label_1
_geom_angle_atom_site_label_2
_geom_angle_atom_site_label_3
_geom_angle
_geom_angle_site_symmetry_1
_geom_angle_site_symmetry_3
_geom_angle_publ_flag
C20 N3 C13 118.9(2) . . ?
C10 N1 C8 114.0(2) . . ?
C10 N1 C11 123.5(3) . . ?
C11 N1 C8 121.9(2) . . ?
C6 N2 C8 108.8(2) . . ?
C6 N2 C12 119.6(3) . . ?
C12 N2 C8 117.6(3) . . ?
N3 C20 C27 119.2(3) . . ?
N3 C20 C21 124.4(3) . . ?
C27 C20 C21 116.4(3) . . ?
C32 C27 C20 121.5(3) . . ?
C28 C27 C20 119.7(3) . . ?
C28 C27 C32 118.9(3) . . ?
O1 C10 N1 125.3(3) . . ?
O1 C10 C9 126.1(3) . . ?
N1 C10 C9 108.6(3) . . ?
C27 C32 H32 120.0 . . ?
C31 C32 C27 119.9(3) . . ?
C31 C32 H32 120.0 . . ?
C1 C2 H2 120.3 . . ?
C1 C2 C3 119.4(3) . . ?
C3 C2 H2 120.3 . . ?
F1 C18 C19 117.3(3) . . ?
F1 C18 C17 118.0(3) . . ?
C17 C18 C19 124.6(3) . . ?
C27 C28 H28 119.4 . . ?
C29 C28 C27 121.3(3) . . ?
C29 C28 H28 119.4 . . ?
F2 C16 C17 118.3(3) . . ?
F2 C16 C15 117.8(3) . . ?
C17 C16 C15 123.8(3) . . ?
C19 C14 C13 121.9(3) . . ?
C19 C14 C15 119.1(3) . . ?
C15 C14 C13 118.9(3) . . ?
C2 C1 C7 130.1(3) . . ?
C2 C1 C6 120.0(3) . . ?
C6 C1 C7 109.9(3) . . ?
C18 C19 C14 118.6(3) . . ?
C18 C19 H19 120.7 . . ?
C14 C19 H19 120.7 . . ?
C10 C9 H9A 110.7 . . ?
C10 C9 H9B 110.7 . . ?
C10 C9 C7 105.2(2) . . ?
H9A C9 H9B 108.8 . . ?
C7 C9 H9A 110.7 . . ?
C7 C9 H9B 110.7 . . ?
C18 C17 C16 115.1(3) . . ?
C18 C17 H17 122.5 . . ?
C16 C17 H17 122.5 . . ?
N1 C8 N2 114.3(3) . . ?
N1 C8 H8 110.3 . . ?
N1 C8 C7 105.2(2) . . ?
N2 C8 H8 110.3 . . ?
N2 C8 C7 106.1(3) . . ?
C7 C8 H8 110.3 . . ?
C22 C21 C20 121.7(3) . . ?
C22 C21 C26 120.0(3) . . ?
C26 C21 C20 118.3(3) . . ?
C28 C29 H29 120.2 . . ?
C30 C29 C28 119.5(3) . . ?
C30 C29 H29 120.2 . . ?
C21 C22 H22 119.9 . . ?
C21 C22 C23 120.2(3) . . ?
C23 C22 H22 119.9 . . ?
N3 C13 C14 110.0(2) . . ?
N3 C13 H13 108.1 . . ?
N3 C13 C7 107.1(2) . . ?
C14 C13 H13 108.1 . . ?
C14 C13 C7 115.1(2) . . ?
C7 C13 H13 108.1 . . ?
C16 C15 C14 118.8(3) . . ?
C16 C15 H15 120.6 . . ?
C14 C15 H15 120.6 . . ?
C32 C31 H31 119.8 . . ?
C32 C31 C30 120.4(3) . . ?
C30 C31 H31 119.8 . . ?
C1 C7 C9 114.3(3) . . ?
C1 C7 C8 102.9(2) . . ?
C1 C7 C13 114.1(2) . . ?
C9 C7 C8 103.9(2) . . ?
C9 C7 C13 108.4(2) . . ?
C13 C7 C8 112.7(2) . . ?
C25 C24 H24 119.7 . . ?
C25 C24 C23 120.6(3) . . ?
C23 C24 H24 119.7 . . ?
C21 C26 H26 120.3 . . ?
C25 C26 C21 119.5(3) . . ?
C25 C26 H26 120.3 . . ?
C29 C30 C31 119.9(3) . . ?
C29 C30 H30 120.0 . . ?
C31 C30 H30 120.0 . . ?
C24 C25 C26 120.2(3) . . ?
C24 C25 H25 119.9 . . ?
C26 C25 H25 119.9 . . ?
C1 C6 N2 111.3(3) . . ?
C5 C6 N2 127.6(3) . . ?
C5 C6 C1 121.1(3) . . ?
C6 C5 H5 121.0 . . ?
C6 C5 C4 118.1(3) . . ?
C4 C5 H5 121.0 . . ?
C5 C4 H4 119.3 . . ?
C3 C4 C5 121.4(3) . . ?
C3 C4 H4 119.3 . . ?
N1 C11 H11A 109.5 . . ?
N1 C11 H11B 109.5 . . ?
N1 C11 H11C 109.5 . . ?
H11A C11 H11B 109.5 . . ?
H11A C11 H11C 109.5 . . ?
H11B C11 H11C 109.5 . . ?
C22 C23 H23 120.2 . . ?
C24 C23 C22 119.5(3) . . ?
C24 C23 H23 120.2 . . ?
C2 C3 H3 120.0 . . ?
C4 C3 C2 120.0(3) . . ?
C4 C3 H3 120.0 . . ?
N2 C12 H12A 109.5 . . ?
N2 C12 H12B 109.5 . . ?
N2 C12 H12C 109.5 . . ?
H12A C12 H12B 109.5 . . ?
H12A C12 H12C 109.5 . . ?
H12B C12 H12C 109.5 . . ?

loop_
_geom_torsion_atom_site_label_1
_geom_torsion_atom_site_label_2
_geom_torsion_atom_site_label_3
_geom_torsion_atom_site_label_4
_geom_torsion
_geom_torsion_site_symmetry_1
_geom_torsion_site_symmetry_2
_geom_torsion_site_symmetry_3
_geom_torsion_site_symmetry_4
_geom_torsion_publ_flag
F1 C18 C19 C14 -177.8(3) . . . . ?
F1 C18 C17 C16 177.3(3) . . . . ?
F2 C16 C17 C18 -177.1(3) . . . . ?
F2 C16 C15 C14 177.5(3) . . . . ?
O1 C10 C9 C7 -163.7(3) . . . . ?
N3 C20 C27 C32 37.4(4) . . . . ?
N3 C20 C27 C28 -142.8(3) . . . . ?
N3 C20 C21 C22 69.9(4) . . . . ?
N3 C20 C21 C26 -109.1(4) . . . . ?
N3 C13 C7 C1 175.0(2) . . . . ?
N3 C13 C7 C9 -56.3(3) . . . . ?
N3 C13 C7 C8 58.2(3) . . . . ?
N1 C10 C9 C7 17.3(3) . . . . ?
N1 C8 C7 C1 130.0(3) . . . . ?
N1 C8 C7 C9 10.5(3) . . . . ?
N1 C8 C7 C13 -106.7(3) . . . . ?
N2 C8 C7 C1 8.5(3) . . . . ?
N2 C8 C7 C9 -111.0(3) . . . . ?
N2 C8 C7 C13 131.8(2) . . . . ?
N2 C6 C5 C4 -174.7(3) . . . . ?
C20 N3 C13 C14 -100.8(3) . . . . ?
C20 N3 C13 C7 133.4(3) . . . . ?
C20 C27 C32 C31 178.7(3) . . . . ?
C20 C27 C28 C29 179.3(3) . . . . ?
C20 C21 C22 C23 -176.8(3) . . . . ?
C20 C21 C26 C25 176.3(3) . . . . ?
C27 C20 C21 C22 -110.7(3) . . . . ?
C27 C20 C21 C26 70.4(4) . . . . ?
C27 C32 C31 C30 2.4(5) . . . . ?
C27 C28 C29 C30 1.7(5) . . . . ?
C10 N1 C8 N2 116.0(3) . . . . ?
C10 N1 C8 C7 0.1(4) . . . . ?
C10 C9 C7 C1 -127.8(3) . . . . ?
C10 C9 C7 C8 -16.4(3) . . . . ?
C10 C9 C7 C13 103.7(3) . . . . ?
C32 C27 C28 C29 -1.0(5) . . . . ?
C32 C31 C30 C29 -1.7(5) . . . . ?
C2 C1 C7 C9 -69.1(4) . . . . ?
C2 C1 C7 C8 178.9(3) . . . . ?
C2 C1 C7 C13 56.5(4) . . . . ?
C2 C1 C6 N2 174.9(3) . . . . ?
C2 C1 C6 C5 -3.3(5) . . . . ?
C28 C27 C32 C31 -1.0(4) . . . . ?
C28 C29 C30 C31 -0.3(5) . . . . ?
C14 C13 C7 C1 52.3(3) . . . . ?
C14 C13 C7 C9 -179.0(3) . . . . ?
C14 C13 C7 C8 -64.5(3) . . . . ?
C1 C2 C3 C4 0.7(5) . . . . ?
C1 C6 C5 C4 3.1(5) . . . . ?
C19 C18 C17 C16 -0.7(5) . . . . ?
C19 C14 C13 N3 -28.3(4) . . . . ?
C19 C14 C13 C7 92.8(4) . . . . ?
C19 C14 C15 C16 -0.2(5) . . . . ?
C17 C18 C19 C14 0.2(5) . . . . ?
C17 C16 C15 C14 -0.3(5) . . . . ?
C8 N1 C10 O1 169.9(3) . . . . ?
C8 N1 C10 C9 -11.1(4) . . . . ?
C8 N2 C6 C1 8.6(4) . . . . ?
C8 N2 C6 C5 -173.4(3) . . . . ?
C21 C20 C27 C32 -142.1(3) . . . . ?
C21 C20 C27 C28 37.7(4) . . . . ?
C21 C22 C23 C24 0.2(5) . . . . ?
C21 C26 C25 C24 0.9(5) . . . . ?
C22 C21 C26 C25 -2.6(5) . . . . ?
C13 N3 C20 C27 -176.6(2) . . . . ?
C13 N3 C20 C21 2.9(4) . . . . ?
C13 C14 C19 C18 176.4(3) . . . . ?
C13 C14 C15 C16 -176.5(3) . . . . ?
C15 C16 C17 C18 0.7(5) . . . . ?
C15 C14 C19 C18 0.2(5) . . . . ?
C15 C14 C13 N3 148.0(3) . . . . ?
C15 C14 C13 C7 -90.9(3) . . . . ?
C7 C1 C6 N2 -2.7(4) . . . . ?
C7 C1 C6 C5 179.1(3) . . . . ?
C26 C21 C22 C23 2.1(5) . . . . ?
C25 C24 C23 C22 -1.9(5) . . . . ?
C6 N2 C8 N1 -126.0(3) . . . . ?
C6 N2 C8 C7 -10.5(3) . . . . ?
C6 C1 C7 C9 108.2(3) . . . . ?
C6 C1 C7 C8 -3.7(3) . . . . ?
C6 C1 C7 C13 -126.2(3) . . . . ?
C6 C5 C4 C3 -1.1(5) . . . . ?
C5 C4 C3 C2 -0.8(5) . . . . ?
C11 N1 C10 O1 -1.3(5) . . . . ?
C11 N1 C10 C9 177.7(3) . . . . ?
C11 N1 C8 N2 -72.6(4) . . . . ?
C11 N1 C8 C7 171.4(3) . . . . ?
C23 C24 C25 C26 1.3(5) . . . . ?
C3 C2 C1 C7 178.4(3) . . . . ?
C3 C2 C1 C6 1.3(5) . . . . ?
C12 N2 C8 N1 94.0(3) . . . . ?
C12 N2 C8 C7 -150.6(3) . . . . ?
C12 N2 C6 C1 147.7(3) . . . . ?
C12 N2 C6 C5 -34.3(5) . . . . ?

_shelx_res_file                  
;
TITL 1_a.res in Cc
    1.res
    created by SHELXL-2018/3 at 14:36:11 on 05-Sep-2023
REM Old TITL 1 in Cc
REM SHELXT solution in Cc: R1 0.086, Rweak 0.020, Alpha 0.001
REM <I/s> 0.329 for 161 systematic absences, Orientation as input
REM Flack x = 0.026 ( 0.486 ) from 1775 Parsons' quotients
REM Formula found by SHELXT: C32 N3 F3
CELL 0.71073 14.9152 9.8681 18.7455 90 111.468 90
ZERR 4 0.0016 0.0009 0.0019 0 0.004 0
LATT -7
SYMM +X,-Y,0.5+Z
SFAC C H F N O
UNIT 128 108 8 12 4

L.S. 20
PLAN  1
SIZE 0.16 0.17 0.19
TEMP -173.15
CONF
BOND
list 4
MORE -1
BOND $H
fmap 2 53
acta
REM <olex2.extras>
REM <HklSrc "%.\\1.hkl">
REM </olex2.extras>

WGHT    0.052500    0.021800
FVAR       0.56855
F1    3    0.228449    0.773396    0.275436    11.00000    0.02818    0.03014 =
         0.02618   -0.00490   -0.00597   -0.00156
F2    3    0.430779    1.154008    0.324466    11.00000    0.03842    0.02233 =
         0.02920    0.00791    0.01139    0.00082
O1    5    0.635192    0.435061    0.651021    11.00000    0.02262    0.02319 =
         0.02395    0.00512    0.00682    0.00024
N3    4    0.453933    0.707100    0.543778    11.00000    0.01469    0.01989 =
         0.01655    0.00235    0.00373    0.00090
N1    4    0.585195    0.461351    0.520561    11.00000    0.01934    0.01808 =
         0.01818    0.00023    0.00349    0.00025
N2    4    0.621574    0.560914    0.414368    11.00000    0.02617    0.02430 =
         0.02058   -0.00362    0.01042    0.00126
C20   1    0.426210    0.757562    0.594968    11.00000    0.01321    0.01820 =
         0.01516    0.00321    0.00316    0.00299
C27   1    0.372136    0.670575    0.630463    11.00000    0.01253    0.01848 =
         0.01356    0.00045    0.00277   -0.00047
C10   1    0.624315    0.504722    0.594284    11.00000    0.01363    0.02040 =
         0.02190    0.00121    0.00717    0.00235
C32   1    0.395024    0.533843    0.646410    11.00000    0.01694    0.02170 =
         0.02317   -0.00189    0.00532    0.00021
AFIX  43
H32   2    0.445149    0.493858    0.633663    11.00000   -1.20000
AFIX   0
C2    1    0.709454    0.891292    0.491218    11.00000    0.02099    0.02387 =
         0.02126    0.00052    0.00703   -0.00211
AFIX  43
H2    2    0.704793    0.948070    0.530642    11.00000   -1.20000
AFIX   0
C18   1    0.310295    0.840082    0.319610    11.00000    0.02049    0.02434 =
         0.01989   -0.00592    0.00166    0.00289
C28   1    0.297446    0.726047    0.648564    11.00000    0.02610    0.01823 =
         0.02488    0.00159    0.01214    0.00219
AFIX  43
H28   2    0.282149    0.819306    0.638643    11.00000   -1.20000
AFIX   0
C16   1    0.410313    1.028334    0.343620    11.00000    0.02840    0.01969 =
         0.02263    0.00420    0.01245    0.00481
C14   1    0.448997    0.847081    0.434792    11.00000    0.01528    0.02006 =
         0.01744   -0.00026    0.00612    0.00379
C1    1    0.660716    0.768974    0.474880    11.00000    0.01499    0.02512 =
         0.01788    0.00384    0.00446    0.00462
C19   1    0.366886    0.779351    0.387227    11.00000    0.02148    0.01863 =
         0.01923   -0.00081    0.00669    0.00066
AFIX  43
H19   2    0.350306    0.693032    0.401181    11.00000   -1.20000
AFIX   0
C9    1    0.653427    0.651502    0.594317    11.00000    0.01474    0.02198 =
         0.01726    0.00088    0.00377   -0.00070
AFIX  23
H9A   2    0.723859    0.659383    0.607607    11.00000   -1.20000
H9B   2    0.635137    0.704567    0.631716    11.00000   -1.20000
AFIX   0
C17   1    0.328861    0.963944    0.294822    11.00000    0.02841    0.02488 =
         0.01688    0.00033    0.00460    0.00841
AFIX  43
H17   2    0.288587    1.002567    0.247519    11.00000   -1.20000
AFIX   0
C8    1    0.565407    0.569115    0.464248    11.00000    0.01785    0.01951 =
         0.01830   -0.00141    0.00359    0.00348
AFIX  13
H8    2    0.494955    0.573013    0.432770    11.00000   -1.20000
AFIX   0
C21   1    0.445010    0.901371    0.623565    11.00000    0.01674    0.01974 =
         0.02274   -0.00160    0.01058   -0.00094
C29   1    0.244802    0.647885    0.680834    11.00000    0.02368    0.02440 =
         0.02909    0.00170    0.01438    0.00209
AFIX  43
H29   2    0.192868    0.686784    0.691599    11.00000   -1.20000
AFIX   0
C22   1    0.399814    1.010466    0.577820    11.00000    0.02522    0.02048 =
         0.02909    0.00390    0.01347    0.00476
AFIX  43
H22   2    0.353308    0.995106    0.527985    11.00000   -1.20000
AFIX   0
C13   1    0.511900    0.790972    0.512213    11.00000    0.01711    0.01733 =
         0.01539   -0.00064    0.00615    0.00019
AFIX  13
H13   2    0.538228    0.869032    0.547758    11.00000   -1.20000
AFIX   0
C15   1    0.470945    0.974098    0.412507    11.00000    0.02038    0.01972 =
         0.02055   -0.00161    0.00695    0.00177
AFIX  43
H15   2    0.526423    1.022326    0.444031    11.00000   -1.20000
AFIX   0
C31   1    0.344457    0.456478    0.680895    11.00000    0.02583    0.01842 =
         0.02652    0.00360    0.00900    0.00162
AFIX  43
H31   2    0.361723    0.364431    0.693466    11.00000   -1.20000
AFIX   0
C7    1    0.598354    0.702217    0.511925    11.00000    0.01622    0.01819 =
         0.01598   -0.00106    0.00392    0.00066
C24   1    0.490729    1.163880    0.677635    11.00000    0.02763    0.01922 =
         0.05531   -0.01029    0.02626   -0.00436
AFIX  43
H24   2    0.507717    1.253808    0.695583    11.00000   -1.20000
AFIX   0
C26   1    0.511079    0.923599    0.697746    11.00000    0.01786    0.02534 =
         0.02706   -0.00118    0.00997    0.00067
AFIX  43
H26   2    0.540180    0.849112    0.730021    11.00000   -1.20000
AFIX   0
C30   1    0.268432    0.513137    0.697195    11.00000    0.02635    0.02194 =
         0.02513   -0.00061    0.01161   -0.00488
AFIX  43
H30   2    0.232933    0.459082    0.719533    11.00000   -1.20000
AFIX   0
C25   1    0.533989    1.056008    0.724061    11.00000    0.01966    0.03004 =
         0.03700   -0.01108    0.00965   -0.00588
AFIX  43
H25   2    0.579604    1.071853    0.774195    11.00000   -1.20000
AFIX   0
C6    1    0.669489    0.684665    0.417818    11.00000    0.01800    0.02429 =
         0.02130    0.00495    0.00538    0.00539
C5    1    0.722669    0.724410    0.374226    11.00000    0.02707    0.03290 =
         0.02290    0.00510    0.01105    0.01108
AFIX  43
H5    2    0.725953    0.668990    0.333814    11.00000   -1.20000
AFIX   0
C4    1    0.771140    0.847981    0.391425    11.00000    0.02291    0.04086 =
         0.02752    0.01204    0.01371    0.00463
AFIX  43
H4    2    0.808857    0.876134    0.362802    11.00000   -1.20000
AFIX   0
C11   1    0.552525    0.323971    0.499298    11.00000    0.02960    0.02007 =
         0.03101   -0.00135    0.00522   -0.00254
AFIX 137
H11A  2    0.589015    0.283644    0.470524    11.00000   -1.50000
H11B  2    0.483802    0.324683    0.467309    11.00000   -1.50000
H11C  2    0.562624    0.270503    0.545655    11.00000   -1.50000
AFIX   0
C23   1    0.422426    1.142312    0.604745    11.00000    0.02914    0.02046 =
         0.04845    0.00338    0.02422    0.00274
AFIX  43
H23   2    0.391388    1.217045    0.573517    11.00000   -1.20000
AFIX   0
C3    1    0.765487    0.930465    0.449274    11.00000    0.02035    0.03461 =
         0.02791    0.00878    0.00780   -0.00209
AFIX  43
H3    2    0.799744    1.013776    0.460455    11.00000   -1.20000
AFIX   0
C12   1    0.577677    0.491927    0.340870    11.00000    0.04683    0.04458 =
         0.02633   -0.01346    0.01500   -0.00839
AFIX 137
H12A  2    0.562065    0.398422    0.349610    11.00000   -1.50000
H12B  2    0.622888    0.491563    0.313882    11.00000   -1.50000
H12C  2    0.518603    0.539474    0.309768    11.00000   -1.50000
AFIX   0
HKLF 4


REM  1_a.res in Cc
REM wR2 = 0.1184, GooF = S = 1.075, Restrained GooF = 1.075 for all data
REM R1 = 0.0503 for 4877 Fo > 4sig(Fo) and 0.0640 for all 5799 data
REM 345 parameters refined using 2 restraints

END

WGHT      0.0522      0.0218

REM Highest difference peak  0.227,  deepest hole -0.221,  1-sigma level  0.053
Q1    1   0.3141  0.9168  0.3266  11.00000  0.05    0.23
;
_shelx_res_checksum              57496
_shelx_hkl_file                  
;
   2   0   0 1143.79   56.59
   2   0   0 1081.29   56.89
  -2   0   0 1186.58   57.19
  -2   0   0 1194.08   56.89
  -4   0   0  863.21   44.90
   4   0   0  838.72   44.90
   4   0   0  767.62   45.40
  -4   0   0  875.31   45.90
   6   0   0 2619.64  139.09
   6   0   0 2914.21  138.79
  -6   0   0 2757.32  137.89
   8   0   0   56.99   12.20
   8   0   0   38.10    8.90
  -8   0   0   39.60    8.60
 -10   0   0  459.35   35.10
  10   0   0  416.96   34.50
  10   0   0  452.35   32.70
  10   0   0  467.95   37.10
  12   0   0    7.80    5.90
  12   0   0   -3.10    6.70
  12   0   0    7.40    6.20
 -12   0   0    1.80    6.70
  14   0   0  152.08   25.90
 -14   0   0  259.97   45.60
  14   0   0  212.58   30.80
  14   0   0  229.38   36.70
  16   0   0   10.50   14.40
  16   0   0   29.20   16.80
  18   0   0   38.90   24.10
   1  -1   0 1208.78   60.99
   1  -1   0 1332.07   59.39
   1  -1   0 1244.98   58.29
  -1   1   0 1075.89   58.79
  -1   1   0 1239.18   58.19
  -1   1   0 1127.39   59.29
   5  -1   0 2210.38  113.99
   5  -1   0 2511.85  117.19
   5   1   0 2032.10  113.29
  -5   1   0 2501.85  118.39
   7  -1   0  138.09   15.10
  -7  -1   0  137.49   13.40
   7  -1   0  143.89   13.70
   7  -1   0  142.59   16.60
  -7   1   0  149.19   15.60
   7   1   0  127.59   13.70
   7   1   0  129.19   14.00
   9  -1   0  798.72   47.70
   9  -1   0  846.22   53.79
  -9  -1   0  804.22   48.30
   9  -1   0  757.32   50.39
  -9   1   0  819.12   51.09
   9   1   0  670.73   48.30
   9   1   0  725.13   48.20
  11  -1   0  580.14   38.90
  11  -1   0  453.95   39.00
  11  -1   0  522.95   43.30
  11   1   0  446.56   37.70
  11   1   0  533.95   41.20
 -11   1   0  567.14   41.80
  13  -1   0  115.09   19.10
  13  -1   0  222.98   40.60
  13  -1   0   97.79   16.90
  13   1   0  131.79   22.80
  13   1   0   99.49   17.60
  13   1   0  141.49   24.10
  15  -1   0   -4.10   10.80
  15  -1   0    1.70    9.50
  15  -1   0    6.80   11.90
  15   1   0   -8.80   11.10
  15   1   0    8.40   12.10
  15   1   0   -5.00    8.50
  17  -1   0   91.49   21.20
  17  -1   0  105.39   33.20
  17   1   0   67.39   21.60
   0  -2   0   77.59    6.30
   0  -2   0   90.19    6.90
   0  -2   0   86.49    6.70
   0   2   0   89.19    6.80
   0   2   0   68.79    6.10
   0   2   0   91.79    7.00
   2  -2   0  930.41   49.80
   2  -2   0  913.21   52.19
   2  -2   0 1089.99   52.19
  -2   2   0  963.80   51.69
  -2   2   0  988.60   49.99
  -2   2   0  926.61   52.09
   2   2   0 1078.69   50.19
   4  -2   0 3697.23  173.08
   4  -2   0 3506.65  177.08
  -4   2   0 3626.64  172.78
   4   2   0 3478.55  169.98
   4   2   0 3574.54  169.98
  -6  -2   0  290.77   19.70
   6  -2   0  279.87   21.40
   6  -2   0  333.77   26.60
   6   2   0  349.87   21.50
   6   2   0  284.27   20.50
  -6   2   0  363.06   26.80
  -8  -2   0  253.47   20.00
   8  -2   0  263.37   21.30
   8  -2   0  271.67   24.20
   8   2   0  227.58   22.60
   8   2   0  231.58   20.10
  -8   2   0  298.17   25.50
  10  -2   0   84.29   18.20
  10  -2   0   84.59   19.50
 -10  -2   0   82.49   14.70
  10  -2   0   96.39   15.90
  10   2   0   65.09   13.00
  10   2   0  101.79   17.10
 -10   2   0   70.19   13.90
  12  -2   0   16.80    8.30
  12  -2   0   14.10    9.00
  12  -2   0   -2.80    6.60
  12   2   0   11.00    7.00
  12   2   0   33.20   10.70
  14  -2   0 1163.88   72.29
  14  -2   0 1150.38   81.49
  14  -2   0 1023.90   74.89
  14   2   0 1024.90   94.99
  14   2   0 1066.09   72.49
  16  -2   0  398.36   44.50
  16  -2   0  584.14   58.19
  16   2   0  465.65   44.40
  16   2   0  475.15   45.90
  18  -2   0  109.59   26.20
  18  -2   0   95.19   35.90
  18   2   0  113.59   25.90
  18   2   0   80.79   25.10
   1  -3   0  607.34   34.40
   1  -3   0  561.64   33.20
  -1  -3   0  637.14   32.90
   1  -3   0  622.94   32.90
  -1  -3   0  602.34   30.80
  -1   3   0  583.24   34.00
   1   3   0  595.34   31.10
   1   3   0  543.55   30.40
  -1   3   0  590.94   32.50
   1   3   0  616.74   32.60
   3  -3   0  208.38   16.90
   3  -3   0  200.88   17.70
   3  -3   0  197.68   15.00
  -3   3   0  207.88   15.10
   3   3   0  211.98   15.00
  -3   3   0  205.48   17.60
  -3   3   0  214.78   17.30
   5  -3   0  675.13   39.80
   5  -3   0  562.34   40.10
   5  -3   0  582.04   35.90
  -5   3   0  669.03   40.20
  -5   3   0  509.95   37.40
  -5   3   0  633.74   40.60
   7  -3   0  411.26   34.60
   7  -3   0  466.65   33.60
   7  -3   0  451.05   30.40
   7   3   0  425.56   27.00
  -7   3   0  482.65   34.70
   7   3   0  417.26   27.10
   9  -3   0   46.80   10.60
   9  -3   0   79.19   15.70
   9   3   0   72.89   11.70
   9   3   0   89.29   11.70
  11  -3   0  284.37   26.60
  11  -3   0  280.77   29.20
  11  -3   0  309.57   38.60
  11   3   0  265.87   24.70
 -11   3   0  284.57   30.30
  13  -3   0   50.89   16.70
  13  -3   0   40.10   11.90
  13   3   0   91.39   17.00
  13   3   0   67.69   15.30
  15  -3   0  325.07   44.00
  15  -3   0  257.77   34.00
  15   3   0  287.57   31.00
  15   3   0  335.47   33.80
  17  -3   0   58.19   29.90
  17   3   0  117.39   25.00
  17   3   0  112.09   23.20
   0  -4   0 1963.10   94.89
   0  -4   0 1919.31   94.69
   0  -4   0 1762.02   93.69
   0   4   0 1917.71   94.79
   0   4   0 1970.60   94.29
   0   4   0 1784.42   93.69
  -2  -4   0   62.59    7.50
   2  -4   0   65.79   11.10
   2  -4   0   66.79   11.20
   2  -4   0   52.19    7.90
  -2   4   0   64.39   10.70
  -2   4   0   52.69    9.30
   2   4   0   40.70    6.80
  -2   4   0   44.50    7.00
   4  -4   0  640.44   43.70
   4  -4   0  712.33   43.00
   4  -4   0  672.33   39.70
  -4   4   0  636.74   41.80
   4   4   0  639.84   38.90
  -4   4   0  719.83   43.50
  -4   4   0  697.73   44.00
   6  -4   0  145.59   18.70
   6  -4   0  163.08   15.60
   6  -4   0  150.78   17.30
  -6   4   0  150.48   18.30
  -6   4   0  126.79   14.00
  -6   4   0  145.69   18.00
   8  -4   0  194.58   19.90
   8  -4   0  208.68   25.10
   8  -4   0  219.58   23.40
   8   4   0  220.58   16.50
  -8   4   0  213.18   23.90
   8   4   0  223.18   15.90
  10  -4   0  138.89   20.00
  10  -4   0  112.39   22.20
  10   4   0  145.09   15.30
  10   4   0  136.89   14.20
  12  -4   0   45.40   14.30
  12  -4   0   50.79   14.00
  12   4   0   92.39   15.40
 -12   4   0   73.09   20.20
  14  -4   0   11.10   10.00
  14  -4   0   14.30   15.20
  14   4   0   31.50   11.30
 -14   4   0   -2.30   18.40
  14   4   0   19.60   11.10
  16  -4   0  158.18   37.80
  16  -4   0  106.89   27.70
  16   4   0  125.09   21.90
  16   4   0  160.28   32.40
   1  -5   0  967.90   52.89
  -1  -5   0 1020.00   50.99
   1  -5   0 1003.70   54.99
   1  -5   0  841.62   52.69
  -1  -5   0  941.51   52.49
  -1   5   0  959.00   53.79
   1   5   0  997.90   52.39
  -1   5   0  969.20   52.19
  -1   5   0  875.11   56.99
   1   5   0  941.81   50.39
   3  -5   0   75.29   14.10
   3  -5   0   53.59    9.20
   3  -5   0   34.70    7.80
   3   5   0   50.39    8.40
  -3   5   0   64.39   10.00
  -3   5   0   55.99   10.30
  -3   5   0   64.89   12.90
   5  -5   0   39.20    9.00
   5  -5   0   25.30    8.20
   5  -5   0   20.80    8.40
  -5   5   0   54.29   13.10
  -5   5   0   48.80   12.60
  -5   5   0   35.80    7.80
   5   5   0   33.70    7.50
   7  -5   0  763.62   56.09
   7  -5   0  771.22   48.70
  -7   5   0  831.92   54.89
  -7   5   0  792.22   48.50
   7   5   0  765.52   47.80
   9  -5   0   70.59   14.70
   9  -5   0  194.88   46.50
  -9   5   0   89.89   18.90
  11  -5   0  144.99   24.90
  11  -5   0  123.19   23.50
  11  -5   0   99.89   18.30
  11   5   0  169.88   15.10
 -11   5   0  256.17   42.60
  11   5   0  138.69   13.10
  13  -5   0   82.09   19.30
  13  -5   0   94.49   23.50
  13   5   0   93.69   15.00
 -13   5   0   79.29   22.90
  13   5   0   74.99   12.80
  15  -5   0   37.20   15.70
  15   5   0   49.30   12.60
  17  -5   0   -2.30   16.30
  17   5   0    7.60   10.40
  17   5   0    2.00   10.50
   0  -6   0  699.23   42.90
   0  -6   0  740.53   43.00
   0  -6   0  753.72   43.30
   0   6   0  673.03   42.60
   2  -6   0  608.94   40.20
  -2  -6   0  592.14   37.60
   2  -6   0  598.54   38.40
  -2  -6   0  617.84   33.20
  -2  -6   0  610.94   33.30
   2  -6   0  644.04   41.70
  -2   6   0  570.54   39.70
  -2   6   0  588.24   37.10
   2   6   0  649.93   38.00
   4  -6   0   59.19   11.70
   4  -6   0   89.19   13.70
   4  -6   0   58.99   11.50
  -4   6   0   98.59   17.30
  -4   6   0  114.19   15.00
   4   6   0  100.59   12.00
   6  -6   0  133.99   18.20
   6  -6   0   93.89   17.50
   6  -6   0   95.69   17.00
   6   6   0  126.59   14.70
  -6   6   0  138.99   15.30
  -6   6   0  147.79   19.80
   8  -6   0  125.69   40.40
   8  -6   0   27.20    8.30
   8  -6   0   40.20   11.60
  -8   6   0   65.99   13.00
   8   6   0   41.60    9.90
  -8   6   0   53.79   14.90
  10  -6   0  191.88   22.80
  10  -6   0  126.89   22.50
  10  -6   0  140.69   25.80
 -10   6   0  184.28   31.50
  10   6   0  164.78   19.30
  12  -6   0   18.80   15.30
  12  -6   0   21.00    9.10
  12  -6   0   26.60   13.20
 -12   6   0   43.80   27.60
  14  -6   0   54.69   14.20
  -1  -7   0  418.36   26.80
   1  -7   0  367.46   28.70
   1  -7   0  420.16   30.80
  -1  -7   0  397.16   29.00
  -1   7   0  380.96   27.80
  -1   7   0  372.66   29.60
   1   7   0  397.36   28.00
   3  -7   0  444.96   36.80
   3  -7   0  396.06   34.70
   3  -7   0  496.05   37.00
  -3   7   0  472.95   36.70
  -3   7   0  514.15   33.40
   3   7   0  516.75   33.30
   5  -7   0   83.89   15.30
   5  -7   0   89.99   18.20
   5  -7   0   77.09   17.00
   5   7   0   81.69   13.40
  -5   7   0  115.39   16.10
  -5   7   0   94.19   18.80
   7  -7   0 1312.67   84.69
   7  -7   0 1211.48   78.09
   7  -7   0 1149.08   72.39
  -7   7   0 1153.28   78.49
   7   7   0 1233.98   71.19
  -7   7   0 1295.17   72.39
   9  -7   0   28.40    9.80
   9  -7   0   35.00   15.00
   9  -7   0   23.00   10.80
   9   7   0   43.40   11.60
  -9   7   0   33.40   13.90
  11  -7   0    5.30   13.80
  11  -7   0  -16.20    9.80
  11   7   0   10.90    7.80
 -11   7   0   12.00   16.90
  13  -7   0   42.00   13.70
  13   7   0   72.99   16.10
  15  -7   0   13.00   14.90
  15   7   0   10.80   11.80
   0  -8   0   94.19   14.80
   0  -8   0  104.59   13.80
   0  -8   0  108.39   14.20
   0   8   0   76.39   12.80
  -2  -8   0  379.06   24.00
  -2  -8   0  332.37   28.40
   2  -8   0  384.86   32.20
   2  -8   0  412.86   31.40
   2  -8   0  356.16   31.70
  -2   8   0  426.76   33.70
  -2   8   0  369.96   28.60
   2   8   0  401.66   29.00
   4  -8   0  269.97   29.00
   4  -8   0  283.77   26.90
   4  -8   0  312.27   31.00
  -4   8   0  254.07   28.60
  -4   8   0  294.77   25.20
   4   8   0  301.27   24.90
   6  -8   0  193.68   22.70
   6  -8   0  204.08   26.00
   6   8   0  202.08   21.00
  -6   8   0  189.98   20.60
   8  -8   0    8.70   10.80
   8  -8   0   32.20   15.50
  -8   8   0   18.00    9.10
  -8   8   0   42.30   15.50
   8   8   0   18.40    9.80
  10  -8   0   32.90   26.80
  10  -8   0   15.10   11.10
  10  -8   0   18.10   12.30
  10   8   0   24.00   10.40
 -10   8   0   36.00   16.90
  12  -8   0   23.20   13.90
  14  -8   0    1.80   10.60
  14   8   0   10.60   10.60
  -1  -9   0   31.00   10.10
  -1  -9   0   31.90    8.30
  -1  -9   0   21.00    7.00
   1  -9   0   29.50   10.30
   1  -9   0   44.60   11.70
   1  -9   0   31.40   10.60
   1   9   0   30.50    8.10
  -1   9   0   32.70    9.10
   3  -9   0  208.48   25.10
   3  -9   0  192.38   22.90
   3  -9   0  220.58   25.90
   3   9   0  169.38   18.90
  -3   9   0  193.88   25.50
  -3   9   0  178.48   19.90
   5  -9   0  204.58   26.80
   5  -9   0  216.88   27.80
  -5   9   0  169.68   20.30
   5   9   0  208.08   21.80
  -5   9   0  192.78   29.80
   7  -9   0  647.14   56.19
   7  -9   0  627.44   53.69
  -7   9   0  580.24   53.29
   7   9   0  648.34   45.00
   9  -9   0   91.49   24.20
   9  -9   0   94.59   18.90
   9   9   0   76.19   15.90
  -9   9   0  106.59   25.40
  -9   9   0   65.09   15.40
  11  -9   0   -4.10   11.50
  11   9   0   38.30   20.90
 -11   9   0   21.20   20.30
  13  -9   0   16.80   12.00
  13   9   0    4.90   13.00
   0 -10   0  318.77   29.50
   0 -10   0  278.27   25.60
   0 -10   0  291.07   25.70
   0  10   0  270.17   25.20
   2 -10   0   41.60   11.80
  -2 -10   0   40.50   12.80
   2 -10   0   53.59   14.20
   2 -10   0   71.99   16.20
   2  10   0   33.10    9.90
  -2  10   0   50.49   12.20
   4 -10   0    5.80   12.20
   4 -10   0    3.40    8.10
   4 -10   0   -1.70   10.30
  -4  10   0   -1.40    5.90
   4  10   0    6.70    6.90
   6 -10   0   23.70   14.90
   6  10   0   13.10    9.30
  -6  10   0   29.50   11.30
   8 -10   0   37.70   15.20
   8  10   0   64.39   15.20
  -8  10   0   78.79   15.90
  12 -10   0   61.29   21.70
  12  10   0  102.39   20.80
   1 -11   0   29.20   11.20
   1 -11   0   33.50   12.90
  -1 -11   0   26.00    9.00
  -1 -11   0   24.30    7.90
  -1 -11   0    8.10   11.00
  -1  11   0   26.50    9.80
   1  11   0   27.30   10.40
   3 -11   0    5.50    9.70
   3 -11   0   -4.50   10.70
   3  11   0    8.40    8.00
   5 -11   0   19.90   16.10
   5 -11   0   38.80   17.20
  -5  11   0   28.80    9.80
   5  11   0   34.80   12.10
   7 -11   0   59.19   20.40
  -7  11   0   44.70   14.20
   7  11   0   43.10   13.90
   9 -11   0   48.50   34.80
   9  11   0   89.99   19.10
   0 -12   0   19.30    8.90
   0 -12   0   19.50   10.30
   0  12   0   23.30    9.80
   2 -12   0    6.90   10.40
   2 -12   0    9.60   16.40
  -2  12   0    9.70    8.30
   2  12   0   -6.60    8.30
   4 -12   0   14.30   12.70
   4 -12   0   16.50   26.80
  -4  12   0   32.90   11.30
   4  12   0    3.50   10.10
   6 -12   0   15.60   19.50
  -6  12   0   23.30   11.50
   6  12   0   40.70   13.70
   1  13   0  113.79   19.30
  -1  13   0   92.29   18.10
  18   0  -1  -18.30   16.40
  18   0  -1    8.60   13.30
  16   0  -1  -14.20   14.30
  16   0  -1   18.20   11.40
  14   0  -1   -7.90    5.90
  14   0  -1    0.80    7.30
  12   0  -1    8.10    6.70
  12   0  -1   -5.80    5.00
  12   0  -1   -0.40    6.00
 -12   0   1   -6.70    7.30
  10   0  -1    6.60    5.30
  10   0  -1   -1.40    3.50
 -10   0   1    1.20    4.80
   8   0  -1    0.70    2.60
   8   0  -1    0.50    2.90
  -8   0   1    2.20    4.40
   6   0  -1    3.50    3.90
  -6   0   1    1.80    2.90
   6   0  -1   -3.70    2.60
   4   0  -1   -0.70    1.20
  -4   0   1    1.30    1.50
   4   0  -1   -2.60    1.30
   2   0  -1    0.30    0.90
  -2   0  -1   -0.20    1.60
  -2   0  -1   -0.60    0.70
   2   0   1    0.70    1.10
   2   0   1    0.00    1.10
   2   0   1   -0.90    1.20
   4   0   1   -1.00    1.30
   4   0   1    4.90    3.00
   4   0   1   -2.70    1.40
  -4   0  -1   -0.20    1.60
  -4   0  -1   -0.30    2.10
   6   0   1   -0.20    2.20
  -6   0  -1    5.10    3.50
  -6   0  -1    3.50    2.80
   6   0   1   -0.50    3.10
   6   0   1   -2.80    2.30
  -8   0  -1   -3.80    3.60
  -8   0  -1    3.30    4.10
   8   0   1   -5.00    2.50
   8   0   1   -0.70    3.10
   8   0   1    9.10    5.40
  10   0   1    3.80    6.60
  10   0   1   -4.80    4.50
 -10   0  -1    8.30    6.00
  12   0   1   -3.80    6.60
  12   0   1    1.20    4.80
  12   0   1   -6.40    6.30
  14   0   1    3.80    8.70
  14   0   1  -15.40    9.60
  14   0   1    1.40   11.20
  16   0   1   -1.10    8.90
  16   0   1    9.80   17.30
  18   0   1   -5.30   14.50
  18   0   1   -7.10   20.80
  17  -1  -1   17.00   22.50
  17  -1  -1   64.69   21.20
  17   1  -1   34.20   16.20
  17   1  -1   35.20   16.20
  15  -1  -1  362.46   34.50
  15  -1  -1  263.17   32.20
  15  -1  -1  293.77   44.30
 -15   1   1  272.67   34.30
  15   1  -1  231.28   32.70
  15   1  -1  269.77   32.40
  15   1  -1  235.08   29.70
  13  -1  -1  125.59   23.80
 -13  -1   1  100.89   17.50
  13  -1  -1  109.09   17.90
  13  -1  -1  146.29   27.80
 -13   1   1   74.79   15.20
  13   1  -1  132.79   23.70
  13   1  -1  113.99   22.40
  11  -1  -1   60.39   12.30
  11  -1  -1   68.19   17.00
 -11  -1   1   29.40    9.50
  11  -1  -1   38.90   12.70
 -11   1   1   34.60   11.90
  11   1  -1   32.60   10.80
  11   1  -1   61.49   15.30
  -9  -1   1  126.29   14.60
   9  -1  -1  109.79   18.60
   9  -1  -1  112.09   14.90
   9   1  -1  101.49   16.80
   9   1  -1   97.19   13.70
   7  -1  -1  759.72   46.30
  -7  -1   1  652.03   40.50
   7  -1  -1  718.73   41.30
  -7   1   1  767.92   44.70
   7   1  -1  663.83   44.90
   7   1  -1  631.74   41.50
   5  -1  -1  233.18   17.90
  -5  -1   1  198.78   15.10
   5  -1  -1  225.38   18.70
  -5   1   1  260.17   18.60
   5   1  -1  200.58   15.80
   5   1  -1  211.18   15.90
  -3  -1   1 3043.70  160.98
   3  -1  -1 3521.35  164.48
   3   1  -1 3498.35  161.58
  -3   1   1 3534.55  165.68
   1  -1  -1 2232.88   96.89
  -1  -1   1 1908.81   94.69
  -1  -1   1 2190.38   96.19
   1  -1  -1 1894.91   94.69
  -1   1   1 1931.41   94.69
   1   1  -1 1954.70   95.89
   1   1  -1 1937.31   94.79
  -1   1   1 1997.70   96.59
   1  -1   1 6796.62  325.37
   3  -1   1 1008.80   49.99
   3  -1   1  996.70   52.69
  -3  -1  -1  823.22   48.70
   3  -1   1 1071.19   51.59
  -3   1  -1 1026.60   52.59
  -3   1  -1  917.01   49.40
  -5  -1  -1 1781.82   89.99
   5  -1   1 1911.01   93.09
   5  -1   1 1772.12   90.59
   5  -1   1 1790.02   94.59
  -5  -1  -1 1764.82   90.79
  -5   1  -1 2026.00   93.79
   5   1   1 1571.14   90.59
  -5   1  -1 1805.92   94.19
   5   1   1 1737.63   89.89
   7  -1   1 1511.95   80.29
  -7  -1  -1 1506.35   77.89
   7  -1   1 1384.16   81.89
   7  -1   1 1389.06   77.29
   7   1   1 1382.46   77.49
  -7   1  -1 1554.54   80.89
  -7   1  -1 1470.25   81.69
   9  -1   1  170.58   21.20
   9  -1   1  219.28   21.70
   9  -1   1  186.48   18.80
   9   1   1  169.18   19.40
  -9   1  -1  185.98   20.60
   9   1   1  202.48   20.00
  11  -1   1  155.28   19.00
  11  -1   1  157.48   26.40
  11  -1   1  153.08   25.50
  11   1   1  141.89   19.80
  11   1   1  150.18   20.80
 -11   1  -1  170.98   22.00
  11   1   1  161.78   20.00
  13  -1   1  636.24   46.20
  13  -1   1  625.44   60.79
  13   1   1  553.94   46.70
  13   1   1  632.04   45.60
  13   1   1  577.54   48.10
  15  -1   1  259.47   33.40
  15  -1   1  275.07   38.30
  15   1   1  295.47   32.90
  15   1   1  306.47   34.10
  15   1   1  280.77   35.40
  17  -1   1   27.50   23.50
  17  -1   1    7.40   10.30
  17   1   1   12.10   16.80
  17   1   1    7.60   12.00
  18  -2  -1   96.79   26.50
  18  -2  -1   91.29   29.60
  18   2  -1   63.29   23.00
  18   2  -1   61.39   18.40
  16  -2  -1  144.09   29.20
  16  -2  -1  104.69   26.00
  16   2  -1   69.09   17.60
  16   2  -1  110.89   23.20
  14  -2  -1  100.29   22.80
  14  -2  -1  139.49   23.70
  14  -2  -1  141.79   30.90
  14   2  -1   97.29   19.00
  14   2  -1  101.59   20.00
 -12  -2   1   36.40   10.20
  12  -2  -1   29.60   10.30
  12  -2  -1   19.50    9.40
  12  -2  -1   31.30   11.10
 -12   2   1   19.90   11.60
  12   2  -1   46.50   12.60
  12   2  -1   23.00    9.50
 -10  -2   1   77.29   14.50
  10  -2  -1   87.09   14.20
  10  -2  -1   71.69   15.00
  10  -2  -1  100.69   19.50
  10   2  -1   85.49   14.50
 -10   2   1   61.99   13.20
  10   2  -1   78.79   14.80
  -8  -2   1   23.40    6.50
   8  -2  -1   12.40    5.20
   8  -2  -1   18.20    5.80
   8  -2  -1   12.80    5.50
  -8   2   1   10.90    5.90
   8   2  -1   14.90    6.20
   8   2  -1   17.10    6.10
  -6  -2   1    3.60    2.70
   6  -2  -1   -0.90    4.20
   6  -2  -1    2.80    3.60
   6  -2  -1    1.20    2.80
  -6   2   1    3.60    3.70
   6   2  -1    1.30    2.60
   6   2  -1    6.60    3.50
  -4  -2   1 1898.21   99.89
   4  -2  -1 2239.98  108.29
   4  -2  -1 2043.40  102.79
   4   2  -1 2184.68  100.69
   2  -2  -1 1140.79   56.29
   2  -2  -1 1080.79   59.09
   2  -2  -1 1102.99   58.49
  -2   2   1 1132.69   56.19
   2   2  -1 1149.78   54.39
   2   2  -1 1170.68   57.49
   0  -2  -1  762.32   37.80
   0  -2   1  713.83   39.10
   0  -2   1  770.52   39.30
   0   2  -1  756.92   39.50
   0   2  -1  748.23   39.20
   0   2   1  791.72   38.60
   0   2   1  754.62   37.60
   2  -2   1 1507.35   73.29
   2  -2   1 1547.25   74.49
   2  -2   1 1475.55   75.89
  -2   2  -1 1320.27   74.79
  -2   2  -1 1467.25   72.99
   4  -2   1 2901.71  139.29
   4  -2   1 2810.22  143.39
   4  -2   1 2946.11  141.59
  -4   2  -1 3110.79  142.39
   4   2   1 2492.05  135.99
  -4   2  -1 2977.00  143.29
  -4   2  -1 2689.03  138.49
   6  -2   1  112.09   14.70
   6  -2   1  126.29   14.00
   6  -2   1  124.09   12.30
   6   2   1   90.49   10.30
   6   2   1  114.19   11.10
   8  -2   1  247.58   25.00
   8  -2   1  223.58   22.20
  -8   2  -1  266.07   28.10
  -8   2  -1  239.18   24.00
   8   2   1  213.98   19.30
   8   2   1  202.18   22.40
  10  -2   1  225.98   22.30
  10  -2   1  262.77   26.00
  10   2   1  237.58   23.00
 -10   2  -1  240.98   25.90
  10   2   1  203.58   21.60
  12  -2   1  385.76   32.70
  12  -2   1  342.27   37.50
  12  -2   1  389.86   35.10
  12   2   1  331.37   31.30
  12   2   1  334.07   32.30
  14  -2   1   41.00   11.60
  14  -2   1   87.69   19.80
  14  -2   1   48.80   18.90
  14   2   1   79.99   27.50
  14   2   1   69.29   18.00
  14   2   1   58.49   16.20
  16  -2   1  146.99   30.40
  16  -2   1  126.59   25.00
  16   2   1  226.38   36.20
  16   2   1  151.78   26.40
  17  -3  -1   18.80   13.20
  17  -3  -1   -5.30   21.90
  17   3  -1   21.40   14.20
  17   3  -1   25.70   12.60
  15  -3  -1  137.99   33.00
  15  -3  -1  125.49   25.40
  15   3  -1  174.58   27.10
  15   3  -1  171.18   27.50
  13  -3  -1  293.87   55.29
  13  -3  -1  260.47   34.90
  13   3  -1  287.27   28.20
  13   3  -1  284.17   27.40
  11  -3  -1   53.39   12.20
  11  -3  -1   49.20   10.60
  11  -3  -1  129.79   28.30
  11   3  -1   77.69   23.50
 -11   3   1   81.09   20.00
   9  -3  -1  253.77   28.20
   9  -3  -1  343.87   32.80
   9  -3  -1  256.27   23.10
  -9  -3   1  241.88   20.40
  -9   3   1  327.77   28.80
   9   3  -1  310.47   22.60
   9   3  -1  273.37   22.00
   7  -3  -1  531.55   40.90
   7  -3  -1  672.23   41.10
   7  -3  -1  553.54   35.60
  -7  -3   1  528.55   31.30
   7   3  -1  536.65   32.70
  -7   3   1  579.64   40.00
   7   3  -1  580.94   32.80
   5  -3  -1  412.46   29.50
   5  -3  -1  397.96   26.40
   5  -3  -1  386.96   30.90
   5   3  -1  448.66   22.80
  -5   3   1  420.66   26.60
   3  -3  -1  619.84   34.50
   3  -3  -1  541.85   34.70
   3  -3  -1  527.05   30.60
   3   3  -1  483.95   31.00
  -3   3   1  531.55   33.60
  -3   3   1  558.34   30.80
   1  -3  -1 2003.60   99.59
   1  -3  -1 1955.80   99.89
  -1  -3   1 2107.39   99.39
  -1  -3   1 2005.90   97.29
   1  -3  -1 1928.91   97.59
  -1   3   1 2038.00   97.49
  -1   3   1 1930.41   99.29
   1   3  -1 2091.49   99.29
   1   3  -1 1981.50   97.69
  -1  -3  -1   39.50    4.40
   1  -3   1   33.20    6.20
   1  -3   1   62.29    9.40
  -1  -3  -1   42.80    4.00
  -1  -3  -1   50.69    5.40
   1  -3   1   37.50    6.20
   1   3   1   43.20    5.10
  -1   3  -1   39.40    7.00
   1   3   1   39.40    4.50
  -1   3  -1   47.00    7.10
  -1   3  -1   37.00    5.90
   3  -3   1  887.61   49.80
   3  -3   1 1049.59   52.79
   3  -3   1  904.01   53.69
  -3   3  -1  927.21   49.80
  -3   3  -1  879.61   51.69
  -3   3  -1  905.21   52.99
   5  -3   1  382.36   25.80
  -5   3  -1  364.56   33.10
  -5   3  -1  397.76   28.60
   5   3   1  378.96   21.50
  -5   3  -1  392.06   25.50
   5   3   1  362.56   21.40
   7  -3   1  686.43   42.90
   7  -3   1  607.14   44.70
   7  -3   1  568.44   38.10
   7   3   1  515.35   36.70
   7   3   1  598.74   35.70
  -7   3  -1  699.73   43.80
   9  -3   1   81.39   17.80
   9  -3   1  109.19   16.50
   9  -3   1  130.09   17.80
  -9   3  -1  114.19   18.00
   9   3   1  119.99   14.30
   9   3   1  130.79   14.10
  -9   3  -1  122.89   20.20
  11  -3   1   23.60   13.20
  11  -3   1   24.10    9.70
  11  -3   1   40.20   13.10
  11   3   1   41.20   10.70
  11   3   1   41.40   13.20
 -11   3  -1   19.60   12.30
  13  -3   1  401.56   39.80
  13  -3   1  468.05   46.90
  13  -3   1  429.56   44.50
  13   3   1  412.56   36.80
  13   3   1  423.86   35.90
  15  -3   1   -8.20    9.20
  15  -3   1   15.40   18.20
  15   3   1    6.30   11.00
  15   3   1   11.20   11.30
  15   3   1   11.10    8.60
  17  -3   1  118.19   36.10
  17   3   1   87.79   24.10
  17   3   1  105.79   23.90
  16  -4  -1   65.59   27.30
  16  -4  -1  104.99   25.50
  16   4  -1   88.39   17.80
  16   4  -1  119.69   25.40
  14  -4  -1   12.80   10.40
  14  -4  -1   25.50   13.40
  14  -4  -1   32.50   17.10
 -14   4   1   10.50   12.20
  14   4  -1   35.90   12.80
  14   4  -1   16.70    8.80
  12  -4  -1   78.09   18.90
  12  -4  -1   96.79   25.00
  12   4  -1   92.49   16.80
  12   4  -1  106.49   13.60
  10  -4  -1    7.30    5.00
  10  -4  -1   10.40    9.60
  10  -4  -1   13.00    7.70
  10   4  -1   21.00    6.60
  10   4  -1   18.50    5.80
 -10   4   1   11.90    7.90
   8  -4  -1 1353.76   77.19
   8  -4  -1 1392.46   82.29
   8   4  -1 1435.26   72.19
   6  -4  -1  828.02   48.20
   6  -4  -1  814.82   54.89
  -6   4   1  818.22   47.90
  -6   4   1  858.41   53.29
   4  -4  -1  290.67   21.00
   4  -4  -1  299.67   25.40
   4  -4  -1  315.67   24.30
   4   4  -1  310.57   22.00
  -4   4   1  321.57   21.40
  -4   4   1  288.87   24.40
  -2  -4   1  267.07   15.30
   2  -4  -1  244.38   19.30
   2  -4  -1  257.87   20.30
  -2  -4   1  275.37   18.90
   2  -4  -1  255.87   17.70
  -2  -4   1  243.68   15.00
   2   4  -1  272.67   18.90
  -2   4   1  249.68   17.20
  -2   4   1  235.38   19.20
   2   4  -1  250.47   15.90
   0  -4  -1 2234.78  109.39
   0  -4  -1 2283.27  108.99
   0  -4   1 2257.27  110.59
   0  -4   1 2257.77  110.49
   0  -4   1 2072.99  109.09
   0  -4  -1 2337.27  109.39
   0   4  -1 2296.37  110.19
   0   4  -1 2067.19  109.09
   0   4   1 2110.09  108.79
   0   4  -1 2228.08  110.69
   0   4   1 2162.78  108.19
   2  -4   1  371.36   26.10
   2  -4   1  326.77   22.90
   2  -4   1  313.17   23.70
  -2   4  -1  330.57   24.90
  -2   4  -1  384.86   23.50
   2   4   1  350.06   21.70
  -2   4  -1  338.57   24.30
   4  -4   1  695.93   45.80
   4  -4   1  650.83   40.40
  -4   4  -1  694.63   44.70
   4   4   1  692.83   39.20
  -4   4  -1  709.53   40.80
  -4   4  -1  666.83   43.30
   6  -4   1  240.98   24.60
   6  -4   1  183.48   18.00
   6  -4   1  225.58   21.60
  -6   4  -1  230.08   22.40
  -6   4  -1  220.48   23.00
  -6   4  -1  201.28   18.00
   8  -4   1   56.09   18.40
   8  -4   1   29.50    9.60
   8  -4   1   32.10    9.60
   8   4   1   35.90    7.00
   8   4   1   50.29    8.10
  -8   4  -1   25.00    8.50
  10  -4   1   57.19   12.40
  10  -4   1   57.89   16.60
  10  -4   1   74.89   14.30
 -10   4  -1   37.30   10.70
  10   4   1   55.79   10.60
  10   4   1   70.19   11.80
  12  -4   1   46.60   15.40
  12   4   1   60.99   13.00
  12   4   1   63.49   14.10
 -12   4  -1   56.09   18.30
  14  -4   1  310.17   46.20
  14  -4   1  281.07   35.30
  14   4   1  353.06   31.40
  14   4   1  357.86   32.40
  16  -4   1   89.29   24.30
  16  -4   1  105.69   36.30
  16   4   1  188.08   31.90
  16   4   1  146.49   23.60
  17  -5  -1   48.60   20.20
  17   5  -1   79.49   17.60
  17   5  -1   84.69   17.00
  15  -5  -1  165.18   33.80
  15   5  -1  133.39   18.80
  15   5  -1  155.38   19.90
  13  -5  -1   33.90   16.00
  13  -5  -1   13.70   13.00
 -13   5   1   45.50   16.80
  13   5  -1   50.59   10.50
  13   5  -1   48.20   11.50
  11  -5  -1  227.68   27.60
  11  -5  -1  260.97   25.60
  11  -5  -1  231.08   32.10
 -11   5   1  203.08   28.30
   9  -5  -1   62.79   11.80
   9  -5  -1  135.69   26.00
   9  -5  -1   80.29   14.40
  -9   5   1   95.19   17.30
   7  -5  -1  385.96   28.70
   7  -5  -1  354.76   31.80
   7  -5  -1  448.76   41.10
   7   5  -1  388.96   29.00
  -7   5   1  374.16   28.30
  -7   5   1  361.46   32.80
   5  -5  -1  278.57   25.70
   5  -5  -1  245.38   22.70
   5  -5  -1  232.98   19.80
  -5   5   1  187.28   21.50
  -5   5   1  250.47   19.60
   5   5  -1  241.58   20.10
   3  -5  -1  551.84   34.70
   3  -5  -1  552.04   38.70
   3  -5  -1  624.34   38.70
  -3   5   1  536.55   37.50
   3   5  -1  576.94   35.70
   3   5  -1  587.64   30.70
  -3   5   1  567.34   34.30
  -1  -5   1  344.27   22.90
  -1  -5   1  353.46   23.00
   1  -5  -1  380.76   25.90
   1  -5  -1  351.46   23.80
   1  -5  -1  398.46   25.80
   1   5  -1  345.37   23.70
  -1   5   1  362.16   23.30
   1   5  -1  379.56   24.90
  -1   5   1  338.07   24.80
  -1  -5  -1  454.95   26.50
   1  -5   1  428.36   29.50
  -1  -5  -1  439.56   27.80
   1  -5   1  480.05   31.10
   1  -5   1  454.55   29.60
  -1   5  -1  465.65   29.20
   1   5   1  436.26   26.40
  -1   5  -1  407.56   29.20
   1   5   1  475.55   27.80
  -1   5  -1  453.95   31.00
   3  -5   1 1007.40   56.69
   3  -5   1  930.41   53.89
   3  -5   1  898.31   57.49
   3   5   1  981.40   52.29
  -3   5  -1  956.50   53.59
  -3   5  -1  913.11   56.99
  -3   5  -1  943.31   56.39
   5  -5   1   67.89   13.50
   5  -5   1   72.49   11.70
   5   5   1   72.69   10.70
  -5   5  -1   57.69   11.80
  -5   5  -1   57.19   12.10
  -5   5  -1   68.29   11.30
   7  -5   1  341.37   33.40
   7  -5   1  327.47   29.60
   7  -5   1  325.77   27.10
  -7   5  -1  357.26   32.50
  -7   5  -1  299.17   25.80
   9  -5   1  469.55   37.10
   9  -5   1  492.45   41.40
   9  -5   1  514.75   46.00
  -9   5  -1  583.24   48.10
  11  -5   1  218.08   27.00
  11  -5   1  161.68   26.90
  11   5   1  220.88   17.70
  11   5   1  280.27   19.90
 -11   5  -1  241.78   35.90
  13  -5   1    5.20   14.60
  13  -5   1   -3.10    5.90
  13   5   1    1.60    6.30
 -13   5  -1    8.50   13.70
  13   5   1    6.10    5.40
  15  -5   1   96.79   22.10
  15   5   1  112.89   17.50
  15   5   1  141.39   19.10
  16  -6  -1  -21.90   25.60
  14  -6  -1   18.10   12.30
  12  -6  -1  259.07   30.70
  12  -6  -1  243.58   31.40
  12  -6  -1  317.47   41.60
 -12   6   1  298.97   38.00
  10  -6  -1    7.10    6.20
  10  -6  -1    8.90    8.60
  10  -6  -1   10.90    7.90
 -10   6   1   20.10   11.70
  10   6  -1   -2.50    5.00
   8  -6  -1  107.29   17.20
   8  -6  -1   63.89   14.80
  -8   6   1   69.79   16.70
   8   6  -1  107.99   16.40
   6  -6  -1   30.20   10.20
   6  -6  -1   28.10    8.30
   6  -6  -1   39.70   12.90
   6   6  -1   13.60    7.00
  -6   6   1   31.90    8.90
  -6   6   1   15.40    8.00
   4  -6  -1  219.98   19.80
   4  -6  -1  229.48   22.60
   4  -6  -1  231.78   23.70
  -4   6   1  218.78   22.60
  -4   6   1  248.08   19.70
   4   6  -1  236.48   20.30
   2  -6  -1  347.97   25.00
  -2  -6   1  360.36   22.10
   2  -6  -1  308.87   26.00
  -2  -6   1  347.67   21.50
  -2  -6   1  336.77   25.30
   2  -6  -1  335.77   27.30
  -2   6   1  324.97   23.80
   2   6  -1  354.06   25.40
  -2   6   1  319.97   26.40
   0  -6  -1   63.89   10.50
   0  -6   1   42.70    9.20
   0  -6  -1   68.99   10.70
   0  -6  -1   80.09   12.00
   0  -6   1   75.49   10.30
   0  -6   1   47.50    9.30
   0   6   1   48.20    8.10
   0   6   1   76.59   11.20
   0   6  -1   76.99   13.40
   0   6  -1   68.19   10.80
   2  -6   1   91.69   15.90
   2  -6   1   52.69   11.30
   2  -6   1   56.09   10.80
  -2  -6  -1   62.29   10.20
  -2   6  -1   70.19   13.00
   2   6   1   53.29    7.20
  -2   6  -1   42.30    8.60
   2   6   1   63.19    9.70
  -2   6  -1   59.99   11.40
   4  -6   1    0.40    4.50
   4  -6   1   21.90    8.60
   4  -6   1   -0.70    5.10
  -4   6  -1    0.00    3.80
   4   6   1    3.70    4.10
  -4   6  -1    3.50    4.20
  -4   6  -1    3.70    6.20
   6  -6   1  310.57   27.80
   6  -6   1  236.38   23.20
   6  -6   1  238.98   27.50
  -6   6  -1  227.78   26.00
  -6   6  -1  247.88   22.40
  -6   6  -1  217.78   25.90
   6   6   1  264.57   21.90
   8  -6   1   71.79   22.60
   8  -6   1   46.70   12.20
   8  -6   1   57.89   14.10
  -8   6  -1   61.09   12.80
  -8   6  -1   39.30   12.70
   8   6   1   41.10   10.00
  10  -6   1   72.59   18.30
  10  -6   1   99.59   22.20
 -10   6  -1  127.39   24.50
  10   6   1  101.49   17.20
  12  -6   1  247.58   41.40
  12  -6   1  219.68   32.30
 -12   6  -1  222.88   35.50
  14  -6   1  111.69   21.20
  16  -6   1   13.50   16.00
  15  -7  -1   19.30   20.30
  15   7  -1   10.40   12.80
  13  -7  -1   63.59   18.40
  13   7  -1  129.99   21.10
  11  -7  -1   26.30   12.50
  11  -7  -1   32.40   17.80
  11  -7  -1   10.20   11.60
  11   7  -1   25.20    9.60
 -11   7   1   29.90   15.10
   9  -7  -1  137.29   26.20
   9  -7  -1  201.18   33.20
   9  -7  -1  144.99   22.40
  -9   7   1  164.78   28.10
   9   7  -1  102.29   17.10
   7  -7  -1  960.80   63.49
   7  -7  -1  882.01   56.59
   7  -7  -1  953.40   67.19
   7   7  -1  807.92   54.89
  -7   7   1  910.71   55.79
  -7   7   1  882.01   63.09
   5  -7  -1  162.98   25.60
   5  -7  -1  147.09   20.10
   5  -7  -1  134.89   16.70
  -5   7   1  127.79   22.30
   5   7  -1  123.69   17.40
  -5   7   1  144.39   16.00
  -3  -7   1   40.70    9.20
   3  -7  -1   46.30   12.00
   3  -7  -1   19.30    8.00
   3  -7  -1   33.30    9.20
  -3   7   1   43.60    9.40
  -3   7   1   28.20   10.40
   3   7  -1   49.00   10.40
  -1  -7   1  142.19   14.60
  -1  -7   1  131.89   15.50
   1  -7  -1  156.48   19.20
   1  -7  -1  138.69   16.00
  -1  -7   1  136.69   14.10
   1  -7  -1  131.59   14.80
   1   7  -1  120.79   14.50
  -1   7   1  150.28   14.40
  -1   7   1  117.79   15.80
  -1  -7  -1  147.19   13.80
   1  -7   1  141.49   17.10
   1  -7   1  122.79   15.50
   1  -7   1  132.59   16.50
  -1  -7  -1  177.88   16.20
   1   7   1  151.58   14.60
  -1   7  -1  149.79   18.10
  -1   7  -1  156.28   16.00
   1   7   1  144.59   14.60
   3  -7   1    1.30    6.60
   3  -7   1    9.30    6.10
   3  -7   1   10.10    7.20
  -3   7  -1    5.70    6.10
   3   7   1    7.50    4.50
  -3   7  -1    7.90    5.10
  -3   7  -1    2.70    5.90
   5  -7   1  485.55   36.40
   5  -7   1  484.95   41.80
   5  -7   1  498.15   39.70
  -5   7  -1  521.55   41.60
  -5   7  -1  450.25   39.80
   5   7   1  502.75   34.00
  -5   7  -1  490.25   35.20
   7  -7   1   31.30   11.90
   7  -7   1   42.90   13.50
   7  -7   1   61.19   23.50
  -7   7  -1   48.00   14.50
  -7   7  -1   49.90   11.60
   7   7   1   63.89   11.90
   9  -7   1  179.18   51.79
   9  -7   1   58.79   16.40
   9   7   1   81.09   14.60
  -9   7  -1   67.09   19.40
  -9   7  -1  140.49   35.70
  11  -7   1   20.90    9.70
  11  -7   1   41.90   15.50
  11  -7   1   40.10   20.70
 -11   7  -1   32.90   15.90
  11   7   1   28.30   10.70
  13  -7   1   57.89   18.40
  13   7   1   99.99   19.20
  15  -7   1   29.40   14.10
  15   7   1   41.00   14.90
  14  -8  -1   26.00   14.30
  14   8  -1   59.29   16.20
  12  -8  -1    3.20    8.80
 -12   8   1   -9.50   13.50
  12   8  -1   31.90   11.50
  10  -8  -1   52.79   15.00
  10  -8  -1   44.60   16.00
  10  -8  -1   27.80   10.90
 -10   8   1   37.10   13.80
  10   8  -1   15.10   10.10
   8  -8  -1  436.26   34.80
   8  -8  -1  361.06   36.90
  -8   8   1  334.37   30.10
   8   8  -1  375.76   32.10
  -8   8   1  327.47   38.00
   6  -8  -1   49.50   12.60
   6  -8  -1   28.30   12.00
   6  -8  -1   65.99   20.80
  -6   8   1   29.20   11.50
   6   8  -1   17.40    8.80
  -6   8   1   39.60    9.80
   4  -8  -1  607.94   47.70
   4  -8  -1  646.54   47.60
   4  -8  -1  648.34   43.90
  -4   8   1  605.34   41.00
   4   8  -1  683.23   43.50
  -4   8   1  607.14   46.70
  -2  -8   1  117.99   20.10
  -2  -8   1  112.69   11.50
  -2  -8   1  105.59   11.60
   2  -8  -1  131.99   20.70
   2  -8  -1   80.39   15.10
  -2   8   1  114.99   18.40
   2   8  -1  101.39   15.40
  -2   8   1   80.49   13.10
   0  -8   1  177.18   19.10
   0  -8  -1  178.28   17.70
   0  -8  -1  182.08   18.20
   0  -8  -1  141.79   17.30
   0  -8   1  157.98   18.00
   0   8  -1  204.38   19.40
   0   8   1  215.98   18.30
   0   8   1  175.98   20.30
   2  -8   1   -0.30    5.60
   2  -8   1    1.60    6.00
  -2  -8  -1   15.20    5.90
   2  -8   1    7.00    7.40
  -2   8  -1    5.40    5.50
   2   8   1   11.50    5.90
   4  -8   1  213.68   26.20
   4  -8   1  242.48   27.60
   4  -8   1  189.28   22.80
  -4   8  -1  223.08   27.10
   4   8   1  210.98   20.40
  -4   8  -1  213.48   21.20
   6  -8   1  338.67   31.70
   6  -8   1  388.86   36.30
  -6   8  -1  393.36   37.90
  -6   8  -1  335.17   29.50
   6   8   1  352.06   28.70
  -8   8  -1  454.75   48.70
   8   8   1  582.04   39.60
  -8   8  -1  499.25   47.90
  10  -8   1   81.49   19.80
  10  -8   1   46.80   18.30
 -10   8  -1   57.99   18.70
  10   8   1   54.89   12.10
  12  -8   1  100.59   28.20
  12   8   1   69.99   17.20
  14  -8   1   23.40   13.70
  14   8   1   40.30   16.00
  13  -9  -1   72.79   17.20
  13   9  -1  122.89   21.80
 -11   9   1  104.69   27.40
  11   9  -1  126.89   21.90
   9  -9  -1    3.50    8.90
   9  -9  -1   -2.00   11.30
  -9   9   1    4.20   13.00
   9   9  -1   24.40    9.80
   7  -9  -1  344.67   39.70
   7  -9  -1  365.46   33.80
   7  -9  -1  286.57   34.50
  -7   9   1  391.26   40.00
  -7   9   1  322.07   29.30
   7   9  -1  289.27   29.00
   5  -9  -1   14.30   11.10
   5  -9  -1   18.50    9.40
  -5   9   1   19.40   10.40
   5   9  -1    8.70    7.40
  -5   9   1    0.10    7.00
   3  -9  -1   40.60   13.70
   3  -9  -1   48.00   13.00
   3  -9  -1   41.40   11.00
  -3   9   1   46.70    9.70
   3   9  -1   44.80   11.20
  -3   9   1   43.20   13.40
   1  -9  -1   66.99   13.60
  -1  -9   1   62.49   11.80
   1  -9  -1   64.39   13.30
   1  -9  -1   77.69   15.30
  -1  -9   1   64.69   13.80
   1   9  -1   54.49   12.00
  -1   9   1   58.99   13.80
  -1   9   1   48.20   10.30
  -1  -9  -1  186.88   16.50
   1  -9   1  166.78   20.30
   1  -9   1  132.89   18.80
  -1  -9  -1  145.59   14.70
   1  -9   1  175.78   23.00
  -1  -9  -1  151.48   20.40
  -1   9  -1  144.69   17.60
   1   9   1  128.69   16.00
   3  -9   1   48.00   14.20
   3  -9   1   50.39   13.00
   3  -9   1   41.80   14.20
   3   9   1   44.00    9.50
  -3   9  -1   57.09   12.10
   5  -9   1  520.55   44.30
   5  -9   1  465.85   38.90
  -5   9  -1  431.66   35.30
   5   9   1  440.46   33.80
   7  -9   1   45.40   17.40
  -7   9  -1   53.39   13.70
   7   9   1   67.49   13.90
   9  -9   1   91.49   21.40
   9   9   1  106.19   18.10
  -9   9  -1   78.99   17.00
  11  -9   1   35.60   13.80
  11   9   1   57.99   15.40
  13  -9   1   14.20   11.00
  13   9   1   32.00   14.10
  12  10  -1   49.10   17.00
  10 -10  -1   45.40   19.30
  10  10  -1   74.29   18.50
 -10  10   1   66.29   25.60
   8 -10  -1   64.69   16.30
   8 -10  -1   48.90   18.50
  -8  10   1   49.40   18.80
   8  10  -1   39.90   13.90
  -8  10   1   47.40   12.70
   6 -10  -1  134.49   27.10
   6 -10  -1  132.79   30.30
   6  10  -1  165.58   23.50
  -6  10   1   97.09   23.20
   4 -10  -1   18.60   10.20
   4 -10  -1   15.00   10.90
   4 -10  -1   13.60   10.50
   4  10  -1   20.60    9.40
  -4  10   1   17.60    8.30
  -4  10   1   21.60   10.10
   2 -10  -1   14.80   11.50
   2 -10  -1    8.80    8.20
  -2 -10   1    1.50    8.90
   2 -10  -1   17.30   10.50
   2  10  -1   18.10    8.10
  -2  10   1   11.20    6.90
   0 -10   1  199.98   21.30
   0 -10   1  183.58   19.90
   0 -10  -1  133.19   18.10
   0 -10   1  203.48   26.90
   0 -10  -1  193.98   22.40
   0  10  -1  128.89   19.40
   0  10   1  164.18   18.40
   2 -10   1  127.99   21.60
   2 -10   1  118.59   20.10
  -2  10  -1  124.89   18.60
   2  10   1  114.29   16.30
   4 -10   1   25.80   11.30
   4 -10   1   19.40   10.70
   4  10   1   26.80    9.10
  -4  10  -1   22.50    8.90
   6 -10   1   17.30   12.60
   6 -10   1   18.50   11.70
  -6  10  -1   39.40   12.10
   6  10   1   53.69   12.40
   8 -10   1   69.49   18.30
  -8  10  -1  101.29   19.20
   8  10   1  113.39   19.10
  10 -10   1   45.90   22.20
  10  10   1   45.30   14.60
   9 -11  -1  249.38   40.20
   9  11  -1  162.28   25.70
   7 -11  -1    1.20   13.60
  -7  11   1   23.70   11.50
   7  11  -1    7.50   10.50
   5 -11  -1   31.70   16.30
   5 -11  -1   57.79   17.20
  -5  11   1   51.39   13.30
   5  11  -1   56.59   14.40
   3 -11  -1   53.29   16.60
   3 -11  -1  117.09   23.00
   3 -11  -1   58.09   16.10
  -3  11   1   59.09   13.00
   3  11  -1   63.39   14.70
  -1 -11   1   98.29   14.90
  -1 -11   1   89.19   18.90
   1 -11  -1   67.39   14.40
  -1 -11   1   88.09   14.50
   1 -11  -1   85.29   17.30
  -1  11   1   51.69   12.70
   1  11  -1   70.99   14.70
   1 -11   1    7.10   10.40
  -1 -11  -1   16.40   10.10
  -1 -11  -1    8.20    6.20
   1 -11   1   -7.30   11.70
   1 -11   1    1.00    8.70
  -1  11  -1    4.30    6.80
   1  11   1    2.40    6.30
   3 -11   1   -3.80   11.70
   3 -11   1   21.80   16.10
   3 -11   1    0.60    9.10
   3  11   1    2.80    6.70
  -3  11  -1   -3.90    7.20
   5 -11   1  116.89   25.70
   5 -11   1  126.39   28.00
  -5  11  -1  113.89   19.80
   5  11   1  101.29   16.90
   7 -11   1   18.50   16.40
  -7  11  -1   42.40   14.50
   7  11   1   40.00   12.70
   9 -11   1  -12.50   10.40
  -9  11  -1   -5.70    9.60
   9  11   1   -6.20   12.70
   6 -12  -1   21.20   18.30
  -6  12   1   -8.30    8.90
   6  12  -1    8.30   11.60
   4 -12  -1   23.00   16.10
  -4  12   1   52.99   14.40
   4  12  -1   25.90   11.40
   2 -12  -1  106.49   20.70
  -2  12   1   78.59   15.80
   2  12  -1   78.49   16.50
   0 -12  -1   13.30   12.90
   0 -12   1   16.50   15.30
   0 -12   1    8.40   10.20
   0  12  -1   -4.90    8.40
   0  12   1   18.40    9.50
   2 -12   1   -4.60   16.30
   2 -12   1   37.10   15.50
  -2  12  -1   16.90   11.00
   2  12   1   35.70   11.30
   4 -12   1  107.19   22.90
  -4  12  -1  105.59   18.20
   4  12   1   72.19   16.20
   6 -12   1    9.50   15.90
   6  12   1   17.90   12.30
  -6  12  -1   -3.30   10.80
   3 -13  -1   21.00   15.20
   3  13  -1   32.60   14.30
  -3  13   1   43.60   13.60
   1 -13  -1   67.59   22.40
   1  13  -1  110.59   19.70
  -1  13   1   99.29   18.00
   1 -13   1   12.90   12.30
  -1  13  -1   10.80   11.90
   1  13   1   -2.30   10.40
  18   0  -2   92.09   24.00
  18   0  -2   48.90   18.00
  16   0  -2    4.80   10.90
  16   0  -2  -12.50    9.80
  14   0  -2   -1.20    6.80
  14   0  -2   -0.20    7.90
 -12   0   2  102.89   18.60
  12   0  -2  126.39   22.70
  12   0  -2  133.39   25.20
  10   0  -2  937.71   58.89
 -10   0   2  899.71   57.29
  10   0  -2  933.41   60.09
   8   0  -2  867.31   52.99
   8   0  -2  888.41   54.09
  -8   0   2  865.01   52.29
   6   0  -2 1077.69   59.59
   6   0  -2 1005.80   58.49
  -6   0   2 1091.79   58.59
  -4   0   2 3992.80  178.18
   4   0  -2 3358.46  177.28
   2   0  -2 1866.41   98.89
  -2   0   2 2236.88   99.49
   0   0  -2 2344.57  111.09
   0   0   2 2245.08  110.99
   0   0  -2 2239.98  109.59
   0   0   2 2461.65  109.79
   4   0   2 2085.99  116.29
   4   0   2 2372.76  114.59
  -4   0  -2 2409.66  117.29
   4   0   2 2484.55  116.19
  -6   0  -2  100.19   12.60
   6   0   2   89.39   12.10
   6   0   2  101.89   11.80
   6   0   2  107.69   10.90
   8   0   2 1842.62  101.59
   8   0   2 1826.22   98.99
   8   0   2 1752.02   96.29
  -8   0  -2 1953.80  101.39
  10   0   2  644.14   48.50
  10   0   2  677.13   45.00
  10   0   2  724.13   48.30
  12   0   2   26.60   12.50
  12   0   2   30.10   12.30
  12   0   2   35.10   10.60
  14   0   2   46.40   17.00
  14   0   2   47.90   15.20
  14   0   2   35.00   18.20
  16   0   2  179.68   35.00
  16   0   2  126.89   26.80
  17  -1  -2   59.39   16.40
  17  -1  -2   94.39   31.80
  17   1  -2   93.59   22.60
  17   1  -2   83.79   24.50
 -15  -1   2    8.10   10.90
  15  -1  -2   10.20   10.10
  15  -1  -2    6.40    9.90
  15  -1  -2   12.80   11.60
  15   1  -2    4.20    7.80
 -15   1   2    4.50   11.40
  15   1  -2    2.70    8.70
  15   1  -2   19.20   11.60
  13  -1  -2  179.48   29.20
  13  -1  -2  174.98   21.40
  13  -1  -2  157.18   22.20
 -13  -1   2  170.08   22.60
 -13   1   2  164.28   26.90
  13   1  -2  213.38   24.70
  13   1  -2  179.48   23.90
  11  -1  -2   61.09   14.40
  11  -1  -2   73.59   13.40
 -11  -1   2   99.19   17.80
  11  -1  -2   74.79   17.40
  11   1  -2   86.69   17.40
 -11   1   2   75.89   16.50
  11   1  -2   50.79   12.60
   9  -1  -2  249.28   25.00
  -9  -1   2  212.68   20.70
   9  -1  -2  257.77   23.90
   9   1  -2  243.98   22.10
  -9   1   2  262.37   24.80
   9   1  -2  238.48   22.40
   7  -1  -2 1344.57   70.19
  -7  -1   2 1175.48   64.49
   7   1  -2 1094.69   64.99
   7   1  -2 1170.38   65.79
   5  -1  -2 1329.57   73.99
   5  -1  -2 1311.07   73.19
  -5  -1   2 1466.15   70.99
  -5   1   2 1445.46   73.79
   5   1  -2 1330.67   70.79
   3  -1  -2 8447.55  402.56
  -3  -1   2 8435.16  396.26
   3   1  -2 7882.71  395.36
  -3   1   2 8499.75  403.36
  -1  -1   2  219.88   13.10
   1  -1  -2  227.88   13.80
  -1  -1   2  233.98   13.70
   1   1  -2  204.58   13.00
  -1   1   2  221.98   13.70
   1   1  -2  233.68   13.70
   1  -1   2 5279.87  235.28
  -1   1  -2 5080.19  238.18
   1   1   2 4544.25  234.08
  -1   1  -2 5003.80  234.98
  -3  -1  -2 1071.39   59.79
   3  -1   2 1298.77   62.19
   3  -1   2 1287.07   60.69
  -3   1  -2 1240.68   60.29
   3   1   2 1051.69   59.69
   3   1   2 1118.09   59.19
  -3   1  -2 1236.98   63.39
   5  -1   2  119.19   13.80
   5  -1   2  134.69   13.10
  -5  -1  -2  130.39   12.40
   5   1   2  120.29   11.30
   5   1   2  115.19   12.20
  -5   1  -2  132.09   14.20
  -5   1  -2  135.09   13.50
   7  -1   2  124.69   13.40
   7  -1   2  148.79   17.00
  -7  -1  -2  119.49   14.30
   7  -1   2  128.29   15.10
   7   1   2  119.09   14.00
  -7   1  -2  135.09   16.30
  -7   1  -2  135.79   15.60
   7   1   2  131.29   13.90
   9  -1   2  141.99   16.30
   9  -1   2  131.59   17.40
  -9   1  -2  144.79   19.00
   9   1   2  136.49   17.30
  -9   1  -2  117.29   24.30
   9   1   2  127.19   16.10
  11  -1   2   99.79   16.40
  11  -1   2  116.79   20.30
  11  -1   2   79.89   16.80
  11   1   2   97.19   17.30
  11   1   2  122.49   17.90
  11   1   2  102.09   18.50
  13  -1   2  118.09   25.90
  13  -1   2  118.59   22.20
  13  -1   2  102.59   22.00
  13   1   2  106.99   19.50
  13   1   2  119.59   28.50
  13   1   2  149.99   28.40
  15  -1   2   11.00   12.10
  15  -1   2    7.90   16.20
  15   1   2    1.70   13.50
  15   1   2    6.80   10.00
  15   1   2   -7.90   13.00
  17  -1   2   32.00   16.20
  17  -1   2   76.09   28.80
  17   1   2   56.59   18.10
  18  -2  -2   44.40   40.90
  18   2  -2   13.70   13.20
  18   2  -2   51.09   18.60
  16  -2  -2   96.09   21.90
  16  -2  -2   87.09   19.20
  16   2  -2  143.99   28.30
  16   2  -2  155.28   27.30
 -14  -2   2   47.90   12.50
  14  -2  -2   46.60   13.70
  14  -2  -2   27.20   10.00
  14   2  -2   67.69   17.30
  14   2  -2   52.59   14.70
  12  -2  -2   99.39   18.90
  12  -2  -2  133.19   20.10
  12  -2  -2  103.99   21.70
  12   2  -2  167.18   24.80
  12   2  -2  128.99   17.70
 -12   2   2   89.09   16.50
  10  -2  -2  395.96   34.80
  10  -2  -2  319.27   30.60
  10  -2  -2  375.06   28.60
  10   2  -2  348.87   29.00
 -10   2   2  385.16   32.40
  10   2  -2  375.76   29.10
   8  -2  -2 1458.35   78.19
   8  -2  -2 1364.06   81.99
   8  -2  -2 1461.45   84.89
  -8  -2   2 1404.36   76.69
   8   2  -2 1515.25   78.49
  -8   2   2 1517.45   83.39
   6  -2  -2   24.10    7.60
   6  -2  -2   27.20    6.00
  -6  -2   2   31.10    6.20
   6  -2  -2   12.70    6.10
  -6   2   2   21.60    6.90
   6   2  -2   28.20    6.40
   4  -2  -2  142.19   13.80
  -4  -2   2  129.49    9.50
   4  -2  -2  114.59   10.00
  -4   2   2  131.69   13.00
   4   2  -2  123.79    9.10
   2  -2  -2 2390.66  116.19
  -2  -2   2 2478.25  115.19
  -2  -2   2 2323.97  112.59
   2  -2  -2 2212.78  112.59
  -2   2   2 2530.85  116.79
   2   2  -2 2216.08  114.69
   2   2  -2 2326.47  112.79
  -2   2   2 2374.36  112.79
   0  -2   2 1187.68   61.29
   0  -2  -2 1216.48   59.59
   0  -2  -2 1196.18   57.79
   0   2   2 1211.58   57.69
   0   2  -2 1129.29   61.19
   0   2   2 1253.77   59.89
   0   2  -2 1241.18   60.99
   2  -2   2 1932.81  100.09
   2  -2   2 1879.61   97.49
   2  -2   2 2108.29   99.19
  -2   2  -2 2011.20  100.59
  -2   2  -2 1981.30   97.59
   2   2   2 1954.20   94.69
   4  -2   2 1239.28   63.09
   4  -2   2 1175.88   66.69
   4  -2   2 1261.47   64.99
  -4   2  -2 1112.29   62.09
  -4   2  -2 1239.48   66.79
  -4   2  -2 1307.17   65.89
   4   2   2 1047.80   60.19
  -6  -2  -2 1786.22   98.39
   6  -2   2 2158.88  104.69
   6  -2   2 2052.89  101.29
   6  -2   2 1833.62  105.49
   6   2   2 1756.72   99.09
  -6   2  -2 1921.11  100.19
   6   2   2 1989.90   98.89
  -6   2  -2 2197.08  107.09
   8  -2   2   10.80    6.30
   8  -2   2    5.80    5.10
   8  -2   2   10.00    7.50
  -8   2  -2   -0.60    3.90
   8   2   2    7.20    5.30
  -8   2  -2    5.70    4.60
   8   2   2   11.70    6.40
  10  -2   2   38.90   14.40
  10  -2   2   54.79   14.90
  10  -2   2   67.49   14.00
  10   2   2   29.20    9.20
 -10   2  -2   59.99   15.70
  10   2   2   29.70    9.60
 -10   2  -2   65.69   16.70
  12  -2   2  417.56   35.00
  12  -2   2  427.96   40.80
  12  -2   2  425.66   38.10
  12   2   2  330.87   32.40
  12   2   2  371.46   31.90
  12   2   2  371.26   35.00
  14  -2   2   45.50   17.00
  14  -2   2   16.60   13.40
  14  -2   2   22.10   16.10
  14   2   2   32.40   12.00
  14   2   2   22.80   11.10
  14   2   2   19.20   11.80
  16  -2   2   28.10   22.70
  16  -2   2   20.70   12.30
  16   2   2   50.59   20.60
  16   2   2   24.80   12.90
  17  -3  -2   -5.10   23.60
  17  -3  -2   17.60   12.90
  17   3  -2   27.80   14.30
  17   3  -2   17.50   13.40
  15  -3  -2  412.56   49.30
  15  -3  -2  410.36   42.50
  15   3  -2  491.55   39.80
  15   3  -2  441.56   39.00
  13  -3  -2  155.88   25.90
  13  -3  -2  141.29   26.70
 -13  -3   2  211.78   22.30
  13   3  -2  202.18   22.80
  13   3  -2  167.28   21.10
 -13   3   2  141.79   38.20
  11  -3  -2   51.79   11.20
  11  -3  -2   79.79   22.80
  11   3  -2   64.09   12.20
 -11   3   2   80.99   18.40
   9  -3  -2  189.28   23.40
  -9  -3   2  154.98   15.30
   9  -3  -2  152.08   16.60
   9  -3  -2  170.18   20.30
   9   3  -2  172.48   16.60
  -9   3   2  184.88   21.50
   9   3  -2  195.68   16.70
   7  -3  -2    6.50    5.10
   7  -3  -2    3.30    3.20
   7  -3  -2    1.30    3.70
  -7  -3   2    1.90    2.80
   7   3  -2    1.90    2.60
  -7   3   2    0.30    5.50
   7   3  -2    3.70    2.80
   5  -3  -2   21.00    6.60
   5  -3  -2   27.70    5.80
   5  -3  -2   17.80    6.30
   5   3  -2   34.00    4.20
  -5   3   2   25.70    6.20
  -3  -3   2   56.59    5.00
   3  -3  -2   50.89    6.30
   3  -3  -2   71.19    9.00
   3  -3  -2   57.89   10.30
   3   3  -2   51.39    5.20
  -3   3   2   56.19    6.30
   3   3  -2   71.09    9.50
  -3   3   2   43.10    8.40
  -1  -3   2  199.78   13.90
  -1  -3   2  202.18   15.10
   1  -3  -2  211.78   13.00
   1  -3  -2  223.48   15.20
  -1  -3   2  177.68   13.20
  -1   3   2  201.28   12.60
  -1   3   2  215.28   15.30
   1   3  -2  206.68   14.50
   1   3  -2  199.88   14.90
   1  -3   2  791.92   45.90
   1  -3   2  762.82   44.50
   1  -3   2  784.92   44.50
   1   3   2  863.41   41.70
   1   3   2  858.81   41.90
  -1   3  -2  835.32   46.40
  -1   3  -2  825.52   44.60
   3  -3   2   10.50    5.90
   3  -3   2    5.10    3.20
   3  -3   2   17.30    8.50
  -3   3  -2   13.20    4.70
  -3   3  -2   15.00    6.00
   5  -3   2  945.11   56.59
   5  -3   2  913.71   51.19
   5   3   2  792.62   45.90
  -5   3  -2 1012.50   55.29
  -5   3  -2  883.31   50.59
   5   3   2  892.11   46.60
   7  -3   2   20.50    7.80
   7  -3   2    9.50    6.70
  -7   3  -2   15.60    6.90
  -7   3  -2   12.60    5.40
  -7   3  -2   15.60    6.20
   7   3   2   23.20    6.30
   7   3   2   13.40    4.90
   9  -3   2  239.68   23.90
   9  -3   2  364.36   34.60
   9  -3   2  280.07   30.10
   9   3   2  266.37   23.00
  -9   3  -2  306.87   30.40
  -9   3  -2  287.37   28.80
   9   3   2  264.67   23.10
  11  -3   2  161.88   22.40
  11  -3   2  168.48   23.30
  11  -3   2  122.39   21.00
  11   3   2  150.48   18.30
  11   3   2  152.48   19.50
 -11   3  -2  172.38   28.10
  13  -3   2  193.38   34.90
  13  -3   2  244.58   29.50
  13  -3   2  269.07   29.30
  13   3   2  201.28   24.60
  13   3   2  188.58   24.90
  13   3   2  201.18   24.40
  15  -3   2  397.96   51.59
  15  -3   2  273.17   34.90
  15   3   2  255.97   32.50
  15   3   2  311.57   35.00
  15   3   2  302.37   32.70
  17  -3   2   58.89   23.10
  17  -3   2   45.40   39.80
  17   3   2   78.09   21.40
  17   3   2   69.39   22.10
  18  -4  -2   33.90   16.40
  18   4  -2    0.30   12.20
  18   4  -2    6.10   10.50
  16  -4  -2   98.39   28.40
  16  -4  -2   94.79   21.90
  16   4  -2  136.09   22.30
  16   4  -2  151.98   24.20
  14  -4  -2  350.46   55.69
  14  -4  -2  257.87   30.50
  14   4  -2  219.08   25.10
  14   4  -2  297.97   25.40
 -14   4   2  215.18   35.20
  12  -4  -2  301.17   32.60
  12  -4  -2  305.07   29.10
  12  -4  -2  302.37   36.10
 -12   4   2  337.87   35.80
  12   4  -2  350.06   28.00
  12   4  -2  332.67   25.80
  10  -4  -2  200.28   20.90
  10  -4  -2  259.67   39.60
  10  -4  -2  218.98   25.00
 -10   4   2  166.18   23.60
  10   4  -2  191.28   17.00
  10   4  -2  221.38   18.40
   8  -4  -2  682.83   49.60
   8  -4  -2  639.64   40.50
   8  -4  -2  597.84   54.49
   8   4  -2  625.24   35.80
  -8   4   2  706.83   50.89
   8   4  -2  551.44   37.20
   6  -4  -2  239.08   24.40
   6  -4  -2  296.57   31.40
   6  -4  -2  215.28   18.50
   6   4  -2  215.78   19.40
  -6   4   2  257.57   23.90
   4  -4  -2   37.60    8.60
   4  -4  -2   25.00    7.20
   4  -4  -2   33.20    6.20
  -4   4   2   30.70    7.60
  -4   4   2   47.00    7.40
   4   4  -2   32.90    7.00
   2  -4  -2  303.47   21.10
  -2  -4   2  270.77   19.80
   2  -4  -2  283.37   18.00
  -2  -4   2  281.37   17.10
   2  -4  -2  244.58   20.50
  -2   4   2  265.27   17.40
   2   4  -2  259.47   17.60
  -2   4   2  236.08   19.70
   2   4  -2  276.57   19.90
   0  -4   2   15.20    4.70
   0  -4   2   21.30    5.70
   0  -4   2   24.90    5.70
   0  -4  -2   14.00    4.10
   0  -4  -2   21.40    4.50
   0  -4  -2   17.30    4.50
   0   4  -2   14.30    4.60
   0   4   2   13.50    4.00
   0   4  -2   20.70    6.30
   0   4   2   13.50    3.40
   2  -4   2 1737.23   98.59
   2  -4   2 1958.80   98.49
   2  -4   2 2006.60  101.49
   2   4   2 2036.30   95.19
  -2   4  -2 1878.61  101.39
  -2   4  -2 2016.10   98.19
  -2   4  -2 1821.62   99.29
   4  -4   2  616.04   39.40
   4  -4   2  739.33   43.10
  -4   4  -2  720.33   43.30
   4   4   2  600.94   36.70
  -4   4  -2  594.84   42.60
  -4   4  -2  656.73   39.60
   6  -4   2 1040.10   67.59
   6  -4   2 1267.57   68.49
  -6   4  -2 1052.99   62.59
  -6   4  -2 1124.99   69.09
   8  -4   2  213.38   20.70
   8  -4   2  196.58   24.90
   8  -4   2  202.78   22.70
   8   4   2  185.08   15.50
   8   4   2  179.08   15.30
  -8   4  -2  174.18   18.70
  -8   4  -2  212.68   24.60
  -8   4  -2  179.88   22.80
  10  -4   2   46.80   17.80
  10  -4   2   37.00   13.00
  10  -4   2   35.60   12.20
 -10   4  -2   48.30   16.00
  10   4   2   41.60    9.60
  10   4   2   39.30    9.70
 -10   4  -2   32.90   14.30
  12  -4   2    4.40   10.90
  12  -4   2   -2.80    8.20
  12   4   2    1.10    6.80
  12   4   2    9.00    6.20
  14  -4   2   27.50   13.20
  14   4   2   48.60   14.70
  14   4   2   42.90   12.80
  14   4   2   34.80   12.10
  16  -4   2    5.60    9.30
  16   4   2    2.20   10.80
  16   4   2   -6.00    9.00
  17  -5  -2    8.30   14.60
  17   5  -2   83.59   16.30
  17   5  -2   46.90   12.20
  15  -5  -2    5.10   15.80
  15  -5  -2   29.80   13.40
  15   5  -2   42.60   11.20
  15   5  -2   54.99   11.80
  13  -5  -2   38.60   14.90
  13  -5  -2   43.90   15.10
  13  -5  -2   18.90    9.60
  13   5  -2   43.10    9.50
 -13   5   2   60.69   31.70
  13   5  -2   59.59   12.00
  11  -5  -2  229.18   23.60
  11  -5  -2  232.48   36.70
  11   5  -2  189.78   15.90
  11   5  -2  227.58   18.40
   9  -5  -2  168.18   18.60
   9  -5  -2  125.19   22.40
   9  -5  -2  193.88   32.40
  -9   5   2  239.98   40.80
   7  -5  -2  422.66   34.80
   7  -5  -2  471.85   38.60
  -7   5   2  418.06   35.20
   7   5  -2  388.86   30.60
   5  -5  -2  436.96   34.90
   5  -5  -2  449.66   33.60
   5  -5  -2  398.26   28.50
  -5   5   2  451.75   28.80
  -5   5   2  419.46   33.40
   5   5  -2  435.36   30.40
   3  -5  -2   79.59   14.50
  -3  -5   2   56.49    6.40
  -3  -5   2   49.20    5.70
  -3  -5   2   67.79   11.20
   3  -5  -2   65.79    9.90
   3   5  -2   47.30   10.60
  -3   5   2   67.69    9.40
   3   5  -2   64.79    7.30
  -3   5   2   60.19   11.00
   1  -5  -2 1051.69   56.99
  -1  -5   2 1010.60   54.59
  -1  -5   2  920.61   53.79
  -1  -5   2 1020.60   56.59
   1  -5  -2 1029.00   53.89
   1  -5  -2 1020.90   55.89
   1   5  -2 1028.10   56.39
  -1   5   2  996.10   52.89
   1   5  -2 1015.10   55.59
  -1   5   2  983.70   56.39
  -1  -5  -2 1775.82   96.09
   1  -5   2 1996.50  101.89
  -1  -5  -2 2005.70   98.29
   1  -5   2 1804.42  101.09
  -1  -5  -2 1995.80   97.29
   1  -5   2 1974.00  103.39
  -1   5  -2 1948.11  103.39
  -1   5  -2 2006.60  101.29
   1   5   2 2106.89   98.19
   1   5   2 2043.90   97.79
   3  -5   2   18.50    5.50
   3  -5   2   45.00    9.80
   3  -5   2   24.40    7.00
   3   5   2   36.30    6.60
  -3   5  -2   37.40    8.00
  -3   5  -2   26.00    7.70
  -3   5  -2   19.90    7.10
   5  -5   2  118.69   20.40
   5  -5   2  126.79   16.00
  -5   5  -2   82.79   16.10
  -5   5  -2  136.79   14.50
  -5   5  -2  125.99   17.10
   5   5   2  115.79   12.40
   7  -5   2  149.49   20.20
   7  -5   2  145.69   25.80
   7  -5   2   97.69   18.00
  -7   5  -2  139.89   24.60
  -7   5  -2  224.78   35.60
  -7   5  -2  126.49   15.30
   9  -5   2  115.79   21.40
   9  -5   2  130.49   18.70
  -9   5  -2   89.99   18.00
  -9   5  -2  105.99   18.20
  11  -5   2   21.40   12.40
  11  -5   2   11.80   10.00
  11   5   2   31.40    8.30
  11   5   2   29.80    7.60
 -11   5  -2   20.00   13.30
  13  -5   2  282.77   34.80
  13  -5   2  320.07   47.40
  13   5   2  340.67   27.00
  13   5   2  325.07   26.40
  15  -5   2    2.20   10.80
  15   5   2   11.40    8.50
  15   5   2    4.70   20.80
  15   5   2   -5.10    8.40
  16  -6  -2   36.50   14.60
  14  -6  -2  167.78   32.10
  12  -6  -2  142.59   22.30
  12  -6  -2  167.28   34.70
 -12   6   2  184.78   41.20
  12   6  -2  175.48   24.00
  10  -6  -2   93.39   21.20
  10  -6  -2   84.49   16.00
  10   6  -2   70.89   14.30
 -10   6   2   49.99   14.40
   8  -6  -2  777.62   58.49
   8  -6  -2  785.02   49.50
   8  -6  -2  713.43   53.99
   8   6  -2  820.22   50.89
  -8   6   2  729.33   54.99
   6  -6  -2  684.93   47.00
   6  -6  -2  594.64   47.30
   6   6  -2  600.14   41.50
  -6   6   2  645.24   40.40
  -6   6   2  636.34   46.20
   4  -6  -2   62.09   10.80
   4  -6  -2   50.99   12.10
   4  -6  -2   86.19   17.80
   4   6  -2   81.29   13.40
  -4   6   2   46.90    8.80
  -4   6   2   77.09   15.20
   2  -6  -2  982.40   59.29
   2  -6  -2 1032.90   59.09
   2  -6  -2  997.40   55.69
  -2  -6   2 1005.00   53.59
  -2  -6   2  948.01   57.49
  -2   6   2 1004.30   59.19
   2   6  -2 1016.00   57.69
  -2   6   2 1023.00   54.69
   2   6  -2  986.60   55.59
   0  -6   2   20.70    6.00
   0  -6   2   19.40    6.60
   0  -6  -2   41.50    7.70
   0  -6  -2   34.00    7.00
   0  -6   2   15.40    5.90
   0  -6  -2   25.50    6.30
   0   6   2   25.40    6.50
   0   6  -2   31.10    7.80
   0   6   2   18.30    5.20
   0   6  -2   34.00    9.30
   2  -6   2   68.29   12.20
   2  -6   2   73.99   15.50
   2  -6   2   36.50    8.30
   2   6   2   50.99    7.00
   2   6   2   67.89    9.50
  -2   6  -2   39.10    9.10
  -2   6  -2   70.49   11.50
   4  -6   2   56.29   11.50
   4  -6   2   76.29   16.70
  -4   6  -2   68.39   11.80
  -4   6  -2   49.20   12.60
  -4   6  -2   65.29   13.80
   4   6   2   63.79    9.70
   6  -6   2   78.39   13.90
   6  -6   2  114.19   16.50
   6  -6   2   99.19   17.70
  -6   6  -2   99.59   18.50
  -6   6  -2   73.89   16.70
   6   6   2  132.09   13.70
  -6   6  -2  113.59   16.90
   8  -6   2  574.14   50.89
   8  -6   2  607.14   44.70
   8  -6   2  663.93   49.30
  -8   6  -2  637.14   51.49
  -8   6  -2  684.63   51.89
   8   6   2  596.84   41.00
  -8   6  -2  633.04   43.80
  10  -6   2   67.09   19.00
 -10   6  -2   71.59   21.70
  12  -6   2   20.20   12.40
  12  -6   2   -9.00   13.70
  14  -6   2   16.80   10.80
  15  -7  -2   76.29   22.00
  15   7  -2   49.50   15.00
  13  -7  -2   19.30   11.10
 -13   7   2    7.30   16.00
  13   7  -2   15.90   11.50
  11  -7  -2  137.29   27.90
  11  -7  -2  116.99   26.80
  11  -7  -2  168.98   26.40
  11   7  -2  149.59   22.50
   9  -7  -2  325.67   46.30
   9  -7  -2  232.08   26.60
   9  -7  -2  261.77   30.20
   9   7  -2  287.47   27.20
  -9   7   2  271.57   32.90
   7  -7  -2   46.90   16.70
   7  -7  -2   74.59   17.20
   7  -7  -2   56.89   11.90
   7   7  -2   57.59   13.20
  -7   7   2   57.59   12.00
   5  -7  -2    6.20    7.40
   5  -7  -2    0.90    5.20
   5   7  -2    4.70    5.00
  -5   7   2    8.10    4.70
  -5   7   2    6.10    6.80
   3  -7  -2  584.84   38.80
   3  -7  -2  615.44   42.80
  -3  -7   2  591.34   33.20
   3  -7  -2  610.84   43.30
  -3  -7   2  571.24   39.90
  -3   7   2  556.44   41.90
   3   7  -2  644.34   40.70
   3   7  -2  624.44   36.60
  -3   7   2  613.94   37.70
   1  -7  -2    8.20    4.90
  -1  -7   2   -2.70    4.30
   1  -7  -2    1.10    4.00
   1  -7  -2    1.50    4.20
  -1  -7   2    6.10    4.80
  -1  -7   2    3.40    4.10
   1   7  -2   12.80    6.40
  -1   7   2    8.30    5.10
  -1   7   2   -1.60    3.20
   1   7  -2    7.10    5.20
  -1  -7  -2  546.85   33.50
   1  -7   2  476.55   35.90
  -1  -7  -2  495.05   31.00
   1  -7   2  545.65   37.70
  -1  -7  -2  479.05   30.40
  -1   7  -2  505.95   37.50
  -1   7  -2  514.25   35.10
   1   7   2  520.85   32.60
   1   7   2  513.45   32.00
   3  -7   2  226.18   24.20
   3  -7   2  186.78   20.70
   3  -7   2  173.78   21.00
  -3   7  -2  189.48   22.60
  -3   7  -2  175.78   18.70
   3   7   2  218.48   19.70
   5  -7   2  341.47   29.80
   5  -7   2  319.47   33.30
   5  -7   2  386.06   33.40
   5   7   2  335.17   25.80
  -5   7  -2  322.37   32.70
  -5   7  -2  360.66   29.00
  -5   7  -2  355.96   33.80
   7  -7   2  107.49   18.80
   7  -7   2  108.09   22.20
   7  -7   2  127.89   28.70
  -7   7  -2   78.69   19.70
   7   7   2  101.39   14.70
  -7   7  -2   88.19   15.70
  -7   7  -2  101.89   21.70
   9  -7   2  172.38   36.00
   9  -7   2   98.19   19.20
   9   7   2  143.29   17.40
  -9   7  -2  161.68   22.60
  11  -7   2   93.89   24.20
  11  -7   2  278.37   69.39
  11   7   2   94.89   17.60
  13  -7   2   36.10   14.00
  13   7   2   52.89   15.50
  15   7   2    1.50   12.10
  14  -8  -2   89.39   39.30
  12  -8  -2   19.10   12.00
 -12   8   2    3.40   37.50
  12   8  -2   45.90   14.20
  10  -8  -2  128.29   28.60
  10  -8  -2   72.79   16.80
  10  -8  -2  121.29   24.70
 -10   8   2   78.19   22.50
  10   8  -2  126.19   21.20
   8  -8  -2  168.38   24.40
   8  -8  -2  236.28   28.70
   8   8  -2  195.68   23.00
  -8   8   2  217.48   29.70
   6  -8  -2  143.99   25.20
   6  -8  -2  174.48   20.50
   6  -8  -2  148.29   24.40
   6   8  -2  177.58   20.50
  -6   8   2  190.88   28.00
  -6   8   2  161.58   17.70
   4  -8  -2   66.69   13.90
   4  -8  -2  126.49   22.20
   4  -8  -2   89.69   15.20
   4   8  -2   86.59   15.20
  -4   8   2  117.59   16.00
  -4   8   2  110.49   19.80
  -2  -8   2    8.60    6.20
  -2  -8   2   15.70    7.10
   2  -8  -2    3.10    4.90
   2  -8  -2   11.30    8.40
   2  -8  -2   13.90    6.20
   2   8  -2    9.70    6.80
  -2   8   2    5.00    5.00
  -2   8   2    7.80    6.90
   0  -8   2   42.00   11.80
   0  -8  -2   53.89   10.20
   0  -8  -2   59.79   11.50
   0  -8   2   78.99   15.10
   0  -8   2   71.19   13.90
   0  -8  -2   64.99   12.20
   0   8  -2   60.49   11.70
   0   8   2   93.99   14.50
   0   8   2   59.89   10.70
   0   8  -2   51.79   13.20
   2  -8   2   86.69   14.80
   2  -8   2  110.79   18.30
   2  -8   2  124.09   18.40
  -2   8  -2  145.69   23.00
  -2   8  -2  143.49   16.60
   2   8   2  128.39   13.80
   4  -8   2  164.68   27.70
   4  -8   2  124.29   20.40
   4  -8   2  166.38   27.70
   4   8   2  146.69   16.20
  -4   8  -2  179.18   29.50
  -4   8  -2  124.09   18.40
   6  -8   2  444.76   39.80
   6  -8   2  409.86   35.50
  -6   8  -2  358.76   39.10
   6   8   2  426.46   31.10
  -6   8  -2  401.96   33.30
   8  -8   2   54.39   25.70
   8  -8   2   24.70   10.50
   8  -8   2   33.30   13.70
  -8   8  -2   29.50   11.40
   8   8   2   35.00   10.50
  10  -8   2   63.79   17.90
  12  -8   2   32.50   20.80
  12   8   2   26.80   11.30
  14  -8   2   46.20   22.70
  14   8   2   22.30   14.60
  13  -9  -2   32.20   16.20
  13   9  -2   72.19   19.10
  11  -9  -2   25.50   15.90
  11   9  -2   35.20   12.70
 -11   9   2    7.60   17.80
   9  -9  -2  269.67   31.70
  -9   9   2  283.27   36.70
   9   9  -2  273.57   29.00
   7  -9  -2  317.17   38.50
   7  -9  -2  282.77   32.70
   7  -9  -2  275.47   29.00
  -7   9   2  262.37   25.50
   7   9  -2  249.28   27.30
  -7   9   2  306.37   34.60
   5  -9  -2  465.85   40.80
   5  -9  -2  373.66   34.50
  -5   9   2  421.66   40.10
  -5   9   2  504.35   34.40
   5   9  -2  434.76   35.20
   3  -9  -2  351.56   31.90
   3  -9  -2  326.17   28.50
  -3  -9   2  308.47   29.00
   3  -9  -2  292.67   29.40
  -3   9   2  310.97   31.30
   3   9  -2  270.87   26.60
  -3   9   2  326.17   25.80
   1  -9  -2  254.97   24.80
  -1  -9   2  278.47   24.30
   1  -9  -2  235.28   23.60
  -1  -9   2  269.47   26.90
   1  -9  -2  241.68   23.40
  -1  -9   2  263.57   22.50
  -1   9   2  313.37   27.20
  -1   9   2  240.78   21.50
   1   9  -2  268.57   25.10
   1  -9   2  410.36   34.60
   1  -9   2  410.06   34.90
  -1  -9  -2  422.56   27.70
  -1  -9  -2  397.46   27.10
  -1  -9  -2  399.96   30.60
   1  -9   2  417.96   34.60
  -1   9  -2  390.86   31.70
   1   9   2  369.66   28.10
   3  -9   2  158.38   23.00
   3  -9   2  189.68   25.20
   3  -9   2  199.48   29.50
   3   9   2  215.08   19.00
  -3   9  -2  171.98   23.30
   5  -9   2   69.49   20.00
   5  -9   2   71.49   16.60
   5  -9   2   66.49   16.80
  -5   9  -2   82.89   15.60
   5   9   2   87.39   14.60
   7  -9   2   24.00   11.50
   7  -9   2   80.99   18.50
   7  -9   2   55.09   19.90
   7   9   2   26.90   10.60
  -7   9  -2   50.29   13.60
   9  -9   2   -8.40    9.00
   9   9   2    4.80    8.80
  -9   9  -2   20.10   10.90
  11  -9   2   13.60   10.80
  11   9   2    8.60   10.80
  12 -10  -2   89.79   24.70
  12  10  -2   91.59   20.90
  10  10  -2  128.69   22.90
   8 -10  -2  -20.30   11.20
   8  10  -2   -2.40    9.60
  -8  10   2    1.60    7.50
   6 -10  -2  196.08   33.00
   6 -10  -2  137.09   21.90
   6 -10  -2  141.39   23.60
  -6  10   2  182.58   30.50
   6  10  -2  184.78   24.30
  -6  10   2  142.39   21.00
   4 -10  -2    4.80   11.50
   4 -10  -2   36.10   13.50
   4 -10  -2   16.30   11.40
  -4  10   2   33.40    9.80
  -4  10   2   34.60   13.30
   4  10  -2   12.10   10.30
  -2 -10   2   47.40   13.80
   2 -10  -2   80.29   17.10
  -2 -10   2   50.59   10.50
   2 -10  -2   77.79   15.60
  -2 -10   2   62.29   12.20
   2 -10  -2   73.59   15.00
   2  10  -2   49.30   13.40
  -2  10   2   67.29   12.80
  -2  10   2   67.09   16.20
   0 -10  -2  183.08   21.60
   0 -10   2  147.79   22.40
   0 -10   2  189.68   21.40
   0 -10  -2  172.78   19.10
   0 -10   2  160.48   20.00
   0  10  -2  180.88   21.20
   0  10   2  141.79   16.90
   2 -10   2   42.00   13.90
   2 -10   2   41.20   14.00
  -2  10  -2   31.00   10.10
   2  10   2   51.49   10.80
   4 -10   2   16.60   12.40
   4 -10   2    5.10    9.70
  -4  10  -2   14.40    8.90
   4  10   2   14.20    7.10
   6 -10   2  268.57   35.50
   6 -10   2  275.67   37.50
  -6  10  -2  272.27   28.80
   6  10   2  280.97   26.50
   8 -10   2   67.19   21.90
  -8  10  -2   38.70   14.10
   8  10   2   59.59   14.30
  10 -10   2   46.70   21.70
  10  10   2   86.19   18.70
   9 -11  -2   27.70   18.40
   9  11  -2   25.30   13.60
  -9  11   2   55.39   23.60
   7 -11  -2   -1.90   14.40
   7 -11  -2   17.40   13.30
   7  11  -2    7.40   11.60
  -7  11   2   45.20   18.50
   5 -11  -2   55.09   17.40
   5  11  -2   25.40   11.20
  -5  11   2   43.30   16.70
   3 -11  -2   30.80   11.90
   3 -11  -2   38.90   13.40
   3 -11  -2   20.30   11.70
   3  11  -2   43.50   12.80
  -3  11   2   24.80    9.10
  -1 -11   2  212.48   22.10
   1 -11  -2  214.78   26.40
   1 -11  -2  238.58   23.70
  -1  11   2  223.68   21.90
   1  11  -2  215.18   24.50
   1 -11   2   41.60   12.70
   1 -11   2   31.20   11.50
  -1 -11  -2   30.00   11.00
   1  11   2   30.40    9.00
  -1  11  -2   20.80    9.90
   3 -11   2   21.20   16.00
   3  11   2   17.10    7.90
  -3  11  -2   -3.20    7.20
   5 -11   2   -8.20   10.50
  -5  11  -2    2.20    9.10
   5  11   2   19.70    9.30
   7 -11   2   51.09   20.40
  -7  11  -2   28.20   12.20
   7  11   2   47.90   13.20
   9 -11   2  124.59   34.50
  -9  11  -2  111.29   22.60
   9  11   2  124.39   21.50
   8 -12  -2    5.80   21.30
   8  12  -2   -8.30   13.30
   6 -12  -2   10.90   15.10
  -6  12   2    9.80    9.50
   6  12  -2   19.10   12.40
   4 -12  -2   99.09   21.80
   4 -12  -2   98.59   22.00
  -4  12   2   77.49   16.70
   4  12  -2  114.29   21.20
   2 -12  -2   67.39   16.10
  -2 -12   2   41.90   16.20
   2  12  -2   57.59   14.40
  -2  12   2   50.49   12.40
   0 -12   2   28.50   18.10
   0 -12   2   22.20   11.70
   0 -12   2   24.10   11.60
   0 -12  -2   44.30   10.30
   0 -12  -2   33.90   13.20
   0  12  -2   25.60   11.10
   0  12   2   49.60   12.40
   2 -12   2   20.80   14.80
   2  12   2   13.90    9.70
  -2  12  -2   22.00   11.50
   4 -12   2   12.60   14.90
   4  12   2    0.00    9.20
  -4  12  -2   -7.20   10.00
   6 -12   2   40.20   17.00
   6  12   2   42.40   13.50
  -6  12  -2   56.49   16.30
   3 -13  -2   50.79   18.40
   3 -13  -2   74.39   23.00
   3  13  -2  111.49   22.00
  -3  13   2   85.19   17.80
  -1 -13   2   -2.50   10.10
  -1 -13   2    1.60    9.20
   1 -13  -2    4.70   17.20
   1  13  -2    0.30   10.70
  -1  13   2   -2.40    9.30
   1 -13   2    5.00   12.10
  -1  13  -2   25.30   13.20
  18   0  -3    0.40   17.90
  18   0  -3    7.20   13.40
  16   0  -3    8.80   11.90
  16   0  -3   -0.60    9.50
 -16   0   3   15.80   18.80
 -14   0   3   -2.90   14.30
  14   0  -3   -4.80    6.00
  14   0  -3    7.50    9.80
 -12   0   3   -2.50    4.90
  12   0  -3    1.10    5.40
  12   0  -3  -13.30    6.10
  10   0  -3    3.50    4.30
  10   0  -3   -1.30    3.50
 -10   0   3    4.90    6.50
   8   0  -3    3.60    3.50
   8   0  -3   -5.00    2.00
  -8   0   3    0.00    2.70
  -6   0   3   -0.20    2.10
   6   0  -3    2.00    2.80
  -4   0   3   -1.00    1.50
   4   0  -3    0.60    1.80
   2   0  -3   -1.10    1.80
  -2   0   3    1.00    1.40
   0   0  -3   -0.20    0.90
   0   0   3   -0.80    1.00
   0   0   3   -0.10    1.60
   0   0  -3   -1.20    0.60
  -2   0  -3   -0.10    1.90
   2   0   3    1.80    1.60
   2   0   3    1.70    2.30
   4   0   3    1.10    2.50
  -4   0  -3   -0.50    2.20
   4   0   3   -0.10    1.80
   4   0   3   -0.60    1.60
  -6   0  -3   -4.50    2.50
   6   0   3   -0.90    2.20
   6   0   3   -1.80    2.60
   6   0   3   -3.20    2.00
  -8   0  -3   -3.20    4.00
   8   0   3    2.60    5.60
   8   0   3   -1.90    3.50
   8   0   3    6.90    4.70
  10   0   3    1.10    5.40
 -10   0  -3    0.50    6.20
  10   0   3   -4.50    6.10
  10   0   3    0.20    5.20
  12   0   3   -6.60    7.00
  12   0   3   -1.70    5.60
  12   0   3   -4.40    6.90
  14   0   3   -1.10   10.60
  14   0   3   11.00    8.90
  16   0   3   10.50   12.70
  16   0   3  -27.60   16.10
  19  -1  -3   90.49   35.20
  19  -1  -3   24.10   14.60
  19   1  -3   37.90   19.00
  19   1  -3   35.90   21.60
  17  -1  -3   68.09   20.10
  17  -1  -3   83.79   27.40
  17   1  -3   92.59   23.90
  17   1  -3   71.89   24.70
 -15  -1   3   21.50   13.80
  15  -1  -3   71.19   21.10
  15  -1  -3   28.50   12.30
  15  -1  -3   37.60   13.40
  15   1  -3   78.39   20.10
 -15   1   3   20.00   11.00
  15   1  -3   43.70   13.90
  13  -1  -3  226.88   29.40
  13  -1  -3  247.78   28.30
 -13  -1   3  249.18   26.90
 -13   1   3  271.87   29.60
  13   1  -3  257.17   27.90
  13   1  -3  278.87   29.00
  11  -1  -3  111.79   20.10
 -11  -1   3  108.59   18.20
  11  -1  -3  103.49   19.90
 -11   1   3   81.59   15.40
  11   1  -3  132.89   22.50
  11   1  -3  124.59   16.60
  -9  -1   3   41.00   10.30
   9  -1  -3   50.39   12.90
   9  -1  -3   49.00   13.40
   9   1  -3   49.60   10.90
   7  -1  -3  109.59   14.20
   7  -1  -3  133.79   15.30
  -7  -1   3  115.59   12.70
   7   1  -3  126.69   13.40
   5  -1  -3 1253.47   69.89
  -5  -1   3 1365.56   67.99
   5   1  -3 1282.17   67.39
  -3  -1   3 5487.25  239.88
   3  -1  -3 4742.83  241.18
   3   1  -3 4519.35  238.98
  -3   1   3 5421.46  242.08
   1  -1  -3 2291.67  108.59
  -1  -1   3 2118.79  108.09
  -1   1   3 2357.86  111.39
   1   1  -3 2285.07  108.29
   1   1  -3 2124.49  108.39
  -1  -1  -3 7567.74  364.56
   1  -1   3 7318.57  369.26
   1   1   3 8080.29  365.46
  -1   1  -3 7585.74  368.86
   3  -1   3  141.29   12.20
   3  -1   3  151.38   14.80
   3  -1   3  135.59   11.00
  -3  -1  -3  112.09   10.70
  -3   1  -3  143.19   13.40
   3   1   3  107.39   10.50
  -3   1  -3  143.99   10.90
   3   1   3  116.19    9.20
   5  -1   3 1060.39   53.19
   5  -1   3  960.10   56.39
  -5  -1  -3  876.61   52.59
   5   1   3  957.30   51.09
  -5   1  -3  960.10   56.09
  -5   1  -3  995.40   52.19
   5   1   3  861.21   52.89
   5   1   3  967.70   52.19
   7  -1   3   54.29   11.10
   7  -1   3   43.40    8.60
   7  -1   3   87.69   12.60
  -7  -1  -3   55.49   10.40
   7   1   3   63.19    9.80
   7   1   3   52.49   10.30
  -7   1  -3   73.69   13.80
   7   1   3   44.10    9.20
   9  -1   3    5.30    6.10
   9  -1   3   11.70    7.60
   9  -1   3   13.70    6.90
  -9  -1  -3   22.20    9.40
   9   1   3    6.90    4.50
  -9   1  -3   36.90   13.60
   9   1   3    1.30    4.10
   9   1   3    5.60    5.00
  11  -1   3  173.38   27.70
  11  -1   3  123.99   20.90
  11  -1   3  118.09   21.40
  11   1   3  128.19   19.00
 -11   1  -3  112.09   19.60
  11   1   3  149.29   20.40
  13  -1   3   54.99   13.80
  13  -1   3   49.70   17.10
  13  -1   3  102.39   24.70
  13   1   3   67.79   15.70
  13   1   3   61.09   15.60
  13   1   3   57.79   17.90
  15  -1   3   68.89   21.90
  15  -1   3   34.80   14.40
  15   1   3   48.30   21.50
  15   1   3   55.79   15.30
  17  -1   3   11.30   15.30
  17  -1   3   11.80   25.70
  17   1   3   12.30   14.80
  17   1   3   20.10   21.60
  18  -2  -3   28.70   16.20
  18  -2  -3   71.59   28.90
  18   2  -3   73.29   21.10
  18   2  -3   58.29   16.50
  16  -2  -3  139.79   27.90
  16  -2  -3  139.99   29.60
 -16  -2   3  140.29   22.00
  16   2  -3  145.39   26.00
  16   2  -3   89.09   19.50
 -14  -2   3   20.60    9.90
  14  -2  -3   22.00   14.80
  14  -2  -3    7.70    8.00
  14   2  -3   10.90    9.10
  14   2  -3    9.50    7.80
 -12  -2   3   10.80    6.60
  12  -2  -3    0.10    4.80
  12  -2  -3   12.10    9.10
  12  -2  -3   12.10    7.30
  12   2  -3    7.30    7.40
  12   2  -3    7.50    6.20
 -12   2   3    3.10    6.50
  10  -2  -3  193.68   22.50
  10  -2  -3  228.58   20.90
 -10  -2   3  225.18   23.50
  10  -2  -3  222.68   25.90
  10   2  -3  227.48   21.70
 -10   2   3  235.58   24.60
  10   2  -3  235.98   21.50
   8  -2  -3  199.48   17.50
   8  -2  -3  196.78   20.40
  -8  -2   3  200.68   17.30
   8  -2  -3  224.18   25.60
  -8   2   3  190.58   20.40
   8   2  -3  218.08   18.10
   6  -2  -3  494.75   35.30
   6  -2  -3  474.75   30.20
  -6  -2   3  509.95   30.30
   6   2  -3  514.45   30.30
  -6   2   3  517.65   34.90
   4  -2  -3 2607.74  144.69
  -4  -2   3 3079.49  140.89
   4  -2  -3 2828.12  140.79
  -4   2   3 3284.47  146.89
   4   2  -3 2808.32  140.59
   2  -2  -3 2065.19  102.49
   2  -2  -3 2139.19  106.59
  -2  -2   3 2174.78  104.59
  -2  -2   3 2114.99  106.09
   2   2  -3 2170.28  106.19
   2   2  -3 2177.38  104.79
  -2   2   3 2197.88  106.99
   0  -2   3 1322.57   69.69
   0  -2  -3 1404.06   67.89
   0  -2   3 1450.45   69.59
   0   2  -3 1388.06   69.19
   0   2   3 1407.76   68.19
   0   2   3 1361.26   64.09
   0   2  -3 1226.78   69.59
   2  -2   3  959.20   48.10
   2  -2   3  831.22   49.80
  -2   2  -3  949.60   47.70
  -2   2  -3  850.91   49.99
   2   2   3  857.71   45.30
  -4  -2  -3  887.31   53.09
   4  -2   3 1146.79   58.39
   4  -2   3 1044.90   59.69
   4  -2   3 1165.88   56.39
   4   2   3  899.01   53.09
  -4   2  -3 1028.20   54.99
  -4   2  -3 1037.00   59.29
   6  -2   3 1749.92   85.79
  -6  -2  -3 1460.65   82.79
   6  -2   3 1763.62   88.39
   6  -2   3 1525.85   89.49
   6   2   3 1543.95   82.59
  -6   2  -3 1657.33   84.49
  -6   2  -3 1705.53   90.99
   6   2   3 1464.75   83.59
   8  -2   3   79.09   13.00
   8  -2   3  141.79   25.60
   8  -2   3  110.99   19.10
  -8  -2  -3   93.89   13.00
  -8   2  -3   76.59   13.70
   8   2   3   89.59   14.90
   8   2   3   90.29   15.70
  10  -2   3   42.40   12.00
  10  -2   3   61.79   17.50
  10  -2   3   58.99   13.10
  10   2   3   58.49   12.20
 -10   2  -3  111.49   22.00
  10   2   3   74.49   15.50
  10   2   3   54.49   13.30
  12  -2   3   86.69   16.70
  12  -2   3   82.29   24.50
  12  -2   3   76.79   20.10
  12   2   3   43.20   12.60
  12   2   3  108.89   22.60
  12   2   3   70.69   15.20
  14  -2   3   43.30   21.70
  14  -2   3   52.99   16.60
  14   2   3   58.49   18.40
  14   2   3   41.50   16.00
  14   2   3   38.60   14.20
  16  -2   3    1.10   10.50
  16  -2   3   27.40   24.80
  16   2   3   24.20   14.70
  16   2   3   25.70   16.20
  17  -3  -3  166.98   31.60
  17  -3  -3  188.68   34.40
  17   3  -3  243.68   29.30
  17   3  -3  183.88   25.80
  15  -3  -3  309.87   40.00
  15  -3  -3  309.97   35.70
  15  -3  -3  301.37   40.60
  15   3  -3  293.87   31.20
  15   3  -3  318.37   30.90
 -15   3   3  210.48   35.10
  13  -3  -3  242.58   33.10
  13  -3  -3  233.08   29.10
 -13  -3   3  283.87   26.70
  13   3  -3  294.17   27.50
  13   3  -3  306.37   27.40
 -13   3   3  264.57   31.60
 -11  -3   3  357.76   27.50
  11  -3  -3  418.26   42.60
  11  -3  -3  369.56   30.00
  11  -3  -3  350.76   33.30
  11   3  -3  385.86   31.30
 -11   3   3  317.07   32.90
  11   3  -3  367.76   28.30
   9  -3  -3   70.69   13.50
  -9  -3   3   85.19   11.20
   9  -3  -3   92.39   14.30
   9   3  -3   87.59   11.60
   9   3  -3   96.69   11.10
   7  -3  -3   36.70    7.80
   7  -3  -3   16.60    5.60
  -7  -3   3   32.70    6.40
   7  -3  -3   27.90    8.90
   7   3  -3   40.30    7.00
  -7   3   3   22.00    6.70
   5  -3  -3  466.55   28.30
   5  -3  -3  481.55   33.90
  -5  -3   3  458.85   26.40
   5   3  -3  484.55   26.60
   5   3  -3  450.85   30.20
  -5   3   3  474.25   33.10
  -3  -3   3 1833.42   88.99
   3  -3  -3 1671.03   89.69
  -3  -3   3 1737.73   84.99
   3  -3  -3 1649.33   84.99
   3   3  -3 1692.03   85.29
  -3   3   3 1756.02   85.39
  -3   3   3 1787.42   90.59
   3   3  -3 1727.63   88.59
  -1  -3   3  343.67   22.30
  -1  -3   3  346.57   23.30
   1  -3  -3  341.77   19.50
   1  -3  -3  368.96   22.60
  -1   3   3  381.86   19.50
  -1   3   3  356.16   23.40
   1   3  -3  378.16   23.30
   1   3  -3  350.16   23.20
   1  -3   3  181.68   14.90
   1  -3   3  166.78   14.70
   1  -3   3  182.98   15.90
  -1   3  -3  203.98   16.70
   1   3   3  203.08   11.50
   1   3   3  204.18   13.00
  -1   3  -3  181.78   14.80
   3  -3   3 1019.50   58.39
   3  -3   3 1010.30   56.29
   3  -3   3 1071.19   55.19
  -3  -3  -3  930.61   49.90
  -3   3  -3  993.00   54.19
  -3   3  -3  992.90   57.99
   3   3   3  965.30   49.99
   5  -3   3 1689.43   96.99
   5  -3   3 1858.01   95.39
   5  -3   3 1886.41   93.09
  -5   3  -3 1805.52   97.49
  -5   3  -3 1733.93   91.69
   5   3   3 1634.24   87.79
   7  -3   3  330.17   25.80
   7  -3   3  312.27   29.80
   7  -3   3  326.27   28.00
  -7   3  -3  350.26   30.30
   7   3   3  306.07   22.90
   7   3   3  290.07   22.20
  -7   3  -3  316.67   24.60
   9  -3   3   62.69   15.50
   9  -3   3   39.90   10.30
   9  -3   3   62.29   13.40
   9   3   3   61.49   12.50
  -9   3  -3   65.09   13.00
  11  -3   3  196.78   22.30
  11  -3   3  193.08   25.40
  11  -3   3  172.28   31.90
 -11   3  -3  142.89   26.70
  11   3   3  148.29   20.20
  11   3   3  154.28   19.70
  11   3   3  137.09   19.40
  13  -3   3   39.90   15.80
  13  -3   3   57.29   21.90
  13  -3   3   45.70   17.20
  13   3   3   39.60   12.50
  13   3   3   47.00   15.80
  13   3   3   55.49   15.50
  15  -3   3  495.85   48.80
  15  -3   3  513.75  100.49
  15   3   3  506.95   46.20
  15   3   3  437.06   49.99
  15   3   3  525.65   45.30
  17   3   3   12.30   15.90
  18  -4  -3   47.40   19.00
  18   4  -3   93.09   21.20
  18   4  -3   97.19   20.10
  16  -4  -3   54.79   17.50
  16  -4  -3   79.29   28.90
  16   4  -3   53.59   14.50
  16   4  -3   56.59   16.00
  14  -4  -3   96.49   19.30
  14  -4  -3  107.09   21.10
  14  -4  -3  144.19   29.70
  14   4  -3  133.59   17.30
  14   4  -3  142.59   19.50
 -14   4   3  101.09   25.50
  12  -4  -3  290.97   27.40
  12  -4  -3  268.77   30.20
 -12  -4   3  300.87   24.10
  12  -4  -3  297.77   35.60
  12   4  -3  292.17   23.90
  12   4  -3  299.57   25.20
 -12   4   3  287.87   32.70
  10  -4  -3  327.57   35.10
 -10  -4   3  288.07   20.90
  10  -4  -3  261.37   30.60
  10  -4  -3  264.37   24.50
  10   4  -3  278.77   22.00
 -10   4   3  286.87   30.00
  10   4  -3  257.07   20.50
  -8  -4   3    4.10    3.00
   8  -4  -3    0.70    3.40
   8   4  -3    2.40    2.50
  -8   4   3    4.40    6.10
   6  -4  -3 1769.52   91.19
   6  -4  -3 1854.81  100.09
   6   4  -3 1836.12   86.99
  -6   4   3 1622.44   96.59
   6   4  -3 1721.83   93.49
   4  -4  -3  923.51   56.69
  -4  -4   3  949.90   48.10
   4  -4  -3  963.80   50.79
   4  -4  -3  963.50   56.09
   4   4  -3  941.71   49.00
  -4   4   3  888.21   55.49
   4   4  -3  924.61   53.59
  -4   4   3  989.90   50.79
   2  -4  -3 1137.79   58.39
   2  -4  -3 1180.68   62.69
  -2  -4   3 1191.58   62.59
   2  -4  -3 1129.99   63.19
  -2  -4   3 1178.58   59.49
  -2  -4   3 1039.30   58.79
   2   4  -3 1200.78   60.89
   2   4  -3 1069.49   61.69
  -2   4   3 1236.18   58.39
  -2   4   3 1088.59   62.49
   0  -4  -3 1999.90  100.29
   0  -4   3 1981.00  104.99
   0  -4   3 2049.29  105.49
   0  -4  -3 2123.39  102.39
   0   4   3 2145.59  103.49
   0   4   3 2102.39   99.99
   0   4  -3 2042.40  106.09
   0   4  -3 2084.39  104.99
   2  -4   3  772.82   47.70
   2  -4   3  725.53   44.50
   2  -4   3  728.53   45.20
   2   4   3  782.32   40.40
   2   4   3  807.32   40.20
  -2   4  -3  818.22   49.20
  -2   4  -3  744.73   47.20
   4  -4   3  624.64   44.10
   4  -4   3  618.44   40.00
   4  -4   3  695.53   43.60
  -4   4  -3  647.44   39.70
   6  -4   3  119.39   14.80
   6  -4   3  161.68   18.40
   6  -4   3  126.79   23.20
   6   4   3  129.19   11.10
   6   4   3  127.69   10.50
  -6   4  -3  121.39   14.30
   8  -4   3   80.19   14.20
   8  -4   3   49.50   12.80
   8  -4   3   67.29   15.40
   8   4   3   86.39   10.60
  -8   4  -3  125.89   14.80
   8   4   3  102.79   11.80
  -8   4  -3   56.19   14.30
  10  -4   3  503.15   42.20
  10   4   3  501.15   34.90
  10   4   3  475.15   34.50
 -10   4  -3  542.05   46.20
  12  -4   3   87.99   18.10
  12  -4   3   90.99   22.90
  12  -4   3   80.39   20.10
  12   4   3   90.79   16.80
  12   4   3   93.89   16.50
  14  -4   3  167.68   31.10
  14  -4   3  219.98   38.20
  14   4   3  235.28   31.80
  14   4   3  205.88   27.00
  14   4   3  267.77   27.10
  16  -4   3  222.68   41.00
  16   4   3  213.88   31.20
  16   4   3  195.88   28.80
  17  -5  -3   27.40   13.30
  17   5  -3   26.10   11.70
  17   5  -3   14.10    8.60
  15  -5  -3    0.20    9.80
  15  -5  -3   17.60   19.20
  15   5  -3    2.40    6.10
  15   5  -3    5.00    7.40
  13  -5  -3   32.50   18.70
  13  -5  -3   16.40   10.30
  13  -5  -3   20.50    9.20
 -13   5   3   16.40   13.10
  13   5  -3   22.10    8.50
  13   5  -3   30.60    8.40
  11  -5  -3  334.87   40.80
  11  -5  -3  267.27   26.40
  11  -5  -3  213.08   27.10
  11   5  -3  276.57   19.70
 -11   5   3  222.48   30.00
  11   5  -3  308.97   21.90
   9  -5  -3  631.04   48.90
   9  -5  -3  562.64   38.80
   9  -5  -3  494.25   42.20
   9   5  -3  587.44   40.70
  -9   5   3  543.85   44.70
   7  -5  -3 1121.09   65.49
   7  -5  -3 1210.78   75.59
   7  -5  -3 1208.18   72.59
   7   5  -3 1125.79   67.89
  -7   5   3 1240.28   76.29
   5  -5  -3  280.27   21.40
   5  -5  -3  297.47   27.20
   5  -5  -3  294.37   26.00
  -5   5   3  282.57   21.20
   5   5  -3  317.17   18.90
   5   5  -3  290.07   24.00
  -5   5   3  288.17   26.30
   3  -5  -3  748.23   45.80
  -3  -5   3  731.23   39.40
  -3  -5   3  709.23   44.10
   3  -5  -3  716.53   46.40
   3  -5  -3  687.83   40.90
   3   5  -3  735.93   44.50
  -3   5   3  738.13   40.60
   3   5  -3  784.32   41.60
  -3   5   3  701.13   45.50
   1  -5  -3 1393.66   72.49
  -1  -5   3 1405.86   72.39
  -1  -5   3 1218.28   70.99
   1  -5  -3 1390.46   69.69
   1  -5  -3 1331.37   72.89
  -1  -5   3 1270.27   73.29
   1   5  -3 1321.57   77.09
   1   5  -3 1375.76   73.69
  -1   5   3 1560.24   77.19
  -1   5   3 1355.66   68.69
   1  -5   3  554.64   36.10
   1  -5   3  555.34   37.30
  -1  -5  -3  581.14   31.60
  -1  -5  -3  582.94   32.20
   1  -5   3  490.85   35.00
   1   5   3  601.74   32.90
   1   5   3  555.64   31.00
  -1   5  -3  523.85   37.00
  -1   5  -3  571.34   35.90
   3  -5   3  965.20   58.19
   3  -5   3 1021.20   62.59
   3  -5   3 1050.19   60.69
   3   5   3 1028.80   53.79
  -3   5  -3 1013.30   62.19
  -3   5  -3 1002.20   57.79
   5  -5   3   57.39   12.60
   5  -5   3   74.79   15.50
   5  -5   3   66.39   13.40
  -5   5  -3   65.89   12.00
   5   5   3   81.09    9.70
  -5   5  -3   95.59   18.90
   7  -5   3  122.39   22.10
   7  -5   3  118.49   18.00
  -7   5  -3  168.18   22.50
  -7   5  -3  138.69   16.40
   9  -5   3  455.65   41.60
   9  -5   3  638.04   58.99
  -9   5  -3  524.55   39.10
  -9   5  -3  529.15   46.10
  11  -5   3  409.66   43.30
  11  -5   3  496.95   49.80
  11   5   3  484.85   32.40
 -11   5  -3  531.25   48.10
  11   5   3  462.95   31.20
  13  -5   3  147.39   33.10
  13   5   3  175.78   19.40
  13   5   3  191.28   20.40
  15  -5   3    3.30   16.70
  15   5   3   19.80    9.70
  15   5   3   14.60    9.70
  16  -6  -3    9.60   12.30
  14  -6  -3   33.60   14.70
  14  -6  -3   30.30   29.60
  12  -6  -3   15.80   14.20
  12  -6  -3   41.90   12.60
 -12   6   3   62.19   17.60
  12   6  -3   59.89   13.70
  10  -6  -3 1027.90   73.69
  10  -6  -3  767.12   53.39
  10   6  -3  786.32   54.89
   8  -6  -3  674.43   52.19
   8  -6  -3  641.34   42.20
   8  -6  -3  582.34   46.80
  -8   6   3  619.04   48.40
   8   6  -3  629.24   43.80
   6  -6  -3  107.19   18.00
   6  -6  -3  125.39   14.10
   6  -6  -3   76.39   15.10
  -6   6   3  104.19   12.80
   6   6  -3  115.29   17.10
  -6   6   3   91.09   17.20
   4  -6  -3   62.49   10.40
   4  -6  -3   68.99   13.00
   4  -6  -3   48.60    9.90
  -4   6   3   92.79   16.30
   4   6  -3   81.49   10.30
   4   6  -3   73.09   12.40
  -4   6   3   58.99    9.50
  -2  -6   3  571.74   36.00
   2  -6  -3  595.04   35.80
   2  -6  -3  604.04   39.00
  -2  -6   3  601.94   39.30
   2  -6  -3  583.54   39.80
  -2  -6   3  632.84   35.90
   2   6  -3  605.44   37.70
  -2   6   3  620.34   34.90
   2   6  -3  619.34   39.30
  -2   6   3  508.45   38.10
   0  -6  -3  329.47   23.10
   0  -6  -3  296.57   21.30
   0  -6  -3  300.27   22.00
   0  -6   3  289.17   24.10
   0  -6   3  317.87   25.10
   0  -6   3  343.47   26.00
   0   6   3  338.77   23.70
   0   6   3  327.37   20.80
   0   6  -3  307.47   25.80
   0   6  -3  311.77   24.40
   2  -6   3  280.57   24.40
   2  -6   3  276.07   26.00
   2  -6   3  267.57   24.60
   2   6   3  279.87   19.30
  -2   6  -3  261.67   25.40
  -2   6  -3  294.27   23.30
   2   6   3  291.27   19.00
   4  -6   3  134.59   22.40
   4  -6   3  141.89   18.10
   4  -6   3  111.19   17.00
   4   6   3  127.79   12.60
  -4   6  -3  135.59   22.50
  -4   6  -3  147.19   16.20
   6  -6   3   45.00   13.50
   6  -6   3   45.00   11.60
   6  -6   3   52.49   12.30
  -6   6  -3   39.00   11.80
   6   6   3   48.70    9.80
  -6   6  -3   61.39   12.30
   8  -6   3  238.78   27.40
   8  -6   3  190.58   23.00
  -8   6  -3  251.17   29.50
   8   6   3  192.38   19.50
  -8   6  -3  213.58   22.50
  10  -6   3   86.39   24.50
  10  -6   3   56.59   17.60
 -10   6  -3   94.99   33.40
  12  -6   3   13.80   11.30
  12  -6   3   15.60   19.20
  14  -6   3   49.60   20.20
  14   6   3   59.89   16.50
  15  -7  -3   46.30   17.30
  15   7  -3   18.80   13.10
  13  -7  -3   20.50   13.00
  13   7  -3   48.40   14.50
 -13   7   3   13.40   15.50
  11  -7  -3  215.98   37.40
 -11   7   3  157.98   31.50
   9  -7  -3    4.10    7.10
   9  -7  -3   -1.00    6.80
   9  -7  -3    5.70   12.90
  -9   7   3   -4.40    8.50
   9   7  -3    1.30    6.00
   7  -7  -3  240.08   27.60
   7  -7  -3  285.47   31.40
   7  -7  -3  280.17   24.90
   7   7  -3  285.97   26.10
  -7   7   3  227.98   28.90
   5  -7  -3  631.14   45.80
   5  -7  -3  586.44   39.00
   5  -7  -3  575.64   45.50
  -5   7   3  626.54   45.40
   5   7  -3  562.64   40.60
  -5   7   3  567.44   37.30
  -3  -7   3  152.08   14.30
   3  -7  -3  158.88   19.60
   3  -7  -3  169.68   16.50
   3  -7  -3  176.98   19.30
  -3  -7   3  152.68   13.20
  -3   7   3  143.29   14.50
   3   7  -3  199.78   17.10
   3   7  -3  157.78   18.10
  -3   7   3  152.98   19.20
   1  -7  -3   19.60    5.90
  -1  -7   3   24.20    7.00
   1  -7  -3   18.50    6.90
  -1  -7   3   30.20    8.90
  -1  -7   3   25.90    9.70
   1  -7  -3   38.00    9.00
  -1   7   3   16.80    5.50
   1   7  -3   26.80    8.40
  -1   7   3   35.20    8.70
   1   7  -3   42.60   11.30
   1  -7   3   74.99   14.60
   1  -7   3  129.49   18.50
   1  -7   3   91.89   15.60
  -1  -7  -3  107.19   11.30
  -1  -7  -3   87.89    9.80
  -1  -7  -3  117.19   12.20
  -1   7  -3  128.49   21.80
   1   7   3   93.09   10.50
  -1   7  -3  107.59   16.20
   1   7   3   92.19   11.70
   3  -7   3  397.06   35.00
   3  -7   3  458.35   35.30
   3  -7   3  381.96   31.80
  -3   7  -3  382.06   35.00
   3   7   3  393.56   26.50
  -3   7  -3  393.76   30.60
   5  -7   3  459.95   37.10
   5  -7   3  314.47   30.80
   5  -7   3  432.36   38.60
   5   7   3  352.56   30.70
  -5   7  -3  417.56   37.30
  -5   7  -3  393.46   31.50
   7  -7   3   -2.20    8.00
   7  -7   3   12.40   11.40
   7  -7   3    6.20    8.20
  -7   7  -3   -1.60    8.10
   7   7   3   -7.00    4.50
  -7   7  -3    9.20    5.90
   9  -7   3  134.69   29.10
   9  -7   3  106.59   20.10
   9  -7   3  132.69   24.20
  -9   7  -3   96.79   20.20
   9   7   3  141.69   19.10
  -9   7  -3  122.19   20.20
  11  -7   3   -2.20   14.20
  11   7   3   13.70    8.90
  13  -7   3   69.89   18.10
  14  -8  -3   22.20   14.90
  14   8  -3   30.20   14.90
  12  -8  -3   47.40   18.90
  12   8  -3   54.39   16.10
 -12   8   3   22.50   18.30
  10  -8  -3  155.78   31.30
  10  -8  -3  144.69   27.60
 -10   8   3  106.69   23.30
  10   8  -3  140.39   22.30
   8  -8  -3   16.10    9.00
   8  -8  -3   27.70   10.60
  -8   8   3   32.60   13.40
   8   8  -3   -2.80    8.40
   6  -8  -3  600.74   49.80
   6  -8  -3  618.14   48.70
   6  -8  -3  609.84   42.70
  -6   8   3  677.13   42.10
  -6   8   3  563.74   47.60
   6   8  -3  637.44   44.80
   4  -8  -3  378.46   34.30
   4  -8  -3  392.06   33.90
  -4   8   3  355.46   33.80
   4   8  -3  379.66   26.40
  -4   8   3  387.66   28.00
   4   8  -3  397.56   32.00
  -2  -8   3  648.24   40.70
  -2  -8   3  623.44   56.09
   2  -8  -3  698.73   45.40
  -2  -8   3  662.53   46.10
   2  -8  -3  639.14   45.70
   2  -8  -3  717.63   43.50
  -2   8   3  697.93   40.90
   2   8  -3  709.13   44.80
   2   8  -3  615.94   44.30
  -2   8   3  674.33   46.30
   0  -8   3  592.54   42.20
   0  -8   3  563.24   42.80
   0  -8  -3  599.54   39.00
   0  -8   3  607.74   41.70
   0  -8  -3  622.94   38.80
   0   8   3  613.14   36.90
   0   8  -3  582.64   41.50
   0   8  -3  653.63   45.10
   0   8   3  627.54   40.50
   2  -8   3  463.45   37.80
   2  -8   3  440.36   37.20
   2  -8   3  410.36   35.20
   2   8   3  435.76   30.10
   2   8   3  468.05   29.10
  -2   8  -3  523.15   40.40
  -2   8  -3  416.36   33.50
   4  -8   3  758.42   57.39
   4  -8   3  726.13   52.89
  -4   8  -3  808.92   58.59
   4   8   3  766.42   46.10
  -4   8  -3  826.72   51.99
   6  -8   3  735.83   54.89
   6  -8   3  583.04   47.60
  -6   8  -3  753.62   48.90
  -6   8  -3  576.24   60.09
   6   8   3  663.53   42.60
   8  -8   3    2.80    8.10
   8  -8   3   12.50   10.80
   8  -8   3   13.60   10.70
   8   8   3   16.40    7.20
  -8   8  -3   11.90   10.00
  -8   8  -3   20.90    9.40
  10  -8   3    8.70   10.40
 -10   8  -3    2.90    8.70
  10   8   3   -2.70    7.40
  12  -8   3   18.40   15.20
  12   8   3   11.70   10.50
  13  -9  -3    2.90   13.30
  13   9  -3    9.80   12.40
  11  -9  -3   39.80   17.60
  11   9  -3   -0.40   10.90
 -11   9   3   29.10   17.10
   9  -9  -3   63.99   20.40
  -9   9   3   54.69   17.90
   9   9  -3   29.00   12.50
   7  -9  -3   20.60   10.90
   7  -9  -3   25.00   10.20
   7  -9  -3   33.40   13.20
   7   9  -3   48.50   12.10
  -7   9   3   26.20    8.60
  -7   9   3    9.50   12.50
   5  -9  -3   66.19   15.00
   5  -9  -3   67.69   14.40
  -5   9   3   72.29   12.90
   5   9  -3   48.50   12.00
  -5   9   3   50.29   15.90
   3  -9  -3   84.79   16.70
   3  -9  -3  135.29   18.10
  -3  -9   3  106.09   12.00
  -3  -9   3  108.09   17.80
   3  -9  -3  149.49   20.20
  -3   9   3  149.59   22.60
  -3   9   3  113.29   13.80
   3   9  -3  115.49   18.70
   1  -9  -3    6.80    7.20
  -1  -9   3   20.80    9.40
  -1  -9   3   30.10   10.30
   1  -9  -3   25.00    8.80
  -1  -9   3   25.10    9.20
   1  -9  -3   28.40    9.40
  -1   9   3   38.00   10.80
   1   9  -3   32.90    9.70
  -1   9   3   16.30    6.00
   1   9  -3   21.70    9.20
   1  -9   3   36.70   11.30
  -1  -9  -3   53.69   10.00
  -1  -9  -3   53.19   11.30
   1  -9   3   46.90   13.20
   1  -9   3   52.49   11.80
  -1   9  -3   38.60   13.30
   1   9   3   54.89    9.70
  -1   9  -3   51.89   12.60
   1   9   3   55.29   10.50
   3  -9   3  503.75   44.00
   3  -9   3  444.36   40.50
  -3   9  -3  564.44   48.50
  -3   9  -3  518.95   39.00
   3   9   3  507.15   33.50
   5  -9   3   29.70   13.80
   5  -9   3   28.50   12.40
   5   9   3   11.00    7.10
  -5   9  -3   12.80   11.70
   7  -9   3  145.19   24.90
   7  -9   3  110.99   22.00
  -7   9  -3  149.09   24.00
   7   9   3  164.48   18.50
   9  -9   3   99.99   33.00
  -9   9  -3  117.89   21.30
   9   9   3  136.39   19.30
  11  -9   3   23.50   12.80
  11   9   3   59.49   14.70
  12 -10  -3  118.49   27.50
  12  10  -3  120.99   24.70
  10 -10  -3  252.97   40.60
  10  10  -3  258.07   34.40
   8 -10  -3   85.69   21.30
   8 -10  -3   80.49   22.70
  -8  10   3   82.89   21.40
   8  10  -3   53.19   24.50
   6 -10  -3    5.80   10.00
   6 -10  -3   18.90   11.60
   6 -10  -3   18.10   13.30
  -6  10   3   21.50   13.50
   6  10  -3   -8.70    7.60
  -6  10   3   -3.30    5.90
   4 -10  -3  118.09   20.10
   4 -10  -3  121.19   26.90
   4 -10  -3  126.49   20.70
   4  10  -3  121.89   19.00
  -4  10   3  116.99   21.80
  -4  10   3  104.59   16.60
  -2 -10   3  181.78   26.20
  -2 -10   3  197.08   20.50
   2 -10  -3  232.58   23.50
   2 -10  -3  157.78   22.20
  -2 -10   3  221.48   20.10
   2 -10  -3  226.68   23.60
  -2  10   3  183.38   26.40
   2  10  -3  242.68   25.40
  -2  10   3  201.38   19.70
   0 -10  -3   83.59   14.50
   0 -10   3   72.49   18.20
   0 -10   3   87.19   17.40
   0 -10  -3   60.39   12.50
   0 -10   3   71.39   14.80
   0 -10  -3   96.59   14.40
   0  10   3   99.49   16.70
   0  10   3   82.59   12.80
   0  10  -3   73.79   16.50
   2 -10   3   -5.50   11.10
   2 -10   3    5.90    8.50
  -2  10  -3   18.10    9.10
   2  10   3   10.50    5.60
   4 -10   3   62.89   20.70
   4 -10   3  115.79   23.10
   4 -10   3  128.99   24.90
   4  10   3   87.79   13.90
  -4  10  -3   84.59   16.40
   6 -10   3  129.49   25.50
   6  10   3  127.29   17.70
  -6  10  -3  155.38   24.30
   8 -10   3  126.39   28.00
   8  10   3  135.39   19.90
  -8  10  -3  154.88   23.90
  10 -10   3   11.50   16.40
 -10  10  -3   21.00   11.90
  10  10   3   29.70   13.00
   9 -11  -3   46.40   21.70
  -9  11   3   17.50   19.70
   9  11  -3   43.90   15.90
   7 -11  -3   44.10   17.30
   7 -11  -3   55.09   18.60
  -7  11   3   70.09   15.10
  -7  11   3   44.90   20.90
   7  11  -3   43.70   13.70
   5 -11  -3  104.89   22.90
   5 -11  -3   89.19   20.30
  -5  11   3   98.09   16.10
   5  11  -3  115.49   20.10
  -5  11   3  101.49   23.00
   3 -11  -3  -11.80    9.60
   3 -11  -3   15.50   10.20
   3 -11  -3   -3.20    8.70
  -3  11   3   -7.80    6.20
  -3  11   3   17.50   11.30
   3  11  -3   -2.80    9.40
  -1 -11   3    9.50    9.10
   1 -11  -3   17.90   10.90
   1 -11  -3   10.00    9.60
  -1  11   3   10.40    6.60
   1  11  -3   18.20   10.30
   1 -11   3   41.50   16.00
   1 -11   3   34.40   13.80
   1 -11   3   26.60   13.00
   1  11   3   43.20   10.10
  -1  11  -3   33.20   11.30
   3 -11   3   41.90   19.90
   3 -11   3    0.40   14.00
  -3  11  -3   25.10   10.90
   3  11   3   51.19   11.30
   5 -11   3   49.30   19.90
   5  11   3   25.30    9.30
  -5  11  -3   22.50   10.80
   7 -11   3   56.59   19.10
   7  11   3   99.79   17.50
  -7  11  -3   47.60   16.30
   9 -11   3    6.60   20.30
  -9  11  -3   21.10   14.40
   9  11   3   38.80   14.00
   8 -12  -3  126.99   32.20
   8  12  -3  119.79   24.60
  -8  12   3  140.19   32.70
   6 -12  -3   24.20   18.70
   6 -12  -3   50.19   21.50
  -6  12   3   47.00   19.80
   6  12  -3   26.20   14.00
  -6  12   3   24.00   10.00
   4 -12  -3   64.19   16.50
   4  12  -3   76.69   18.40
  -4  12   3   79.59   17.20
   2 -12  -3   42.30   12.90
  -2 -12   3   44.10   18.60
   2 -12  -3   53.79   16.90
   2 -12  -3   70.09   16.90
   2  12  -3   58.39   14.80
  -2  12   3   42.50   11.30
   0 -12   3  -11.10   10.20
   0 -12  -3    3.20    7.10
   0 -12   3    4.70   10.50
   0  12   3   -0.80    7.20
   0  12  -3   -2.50    8.70
   2 -12   3   11.10   13.70
  -2  12  -3   30.30   12.10
   2  12   3   10.20    8.90
   4 -12   3   -5.00   12.70
  -4  12  -3   17.00   10.50
   4  12   3    1.70    8.70
   6 -12   3   88.39   23.30
   6  12   3  138.99   19.30
  -6  12  -3   98.09   20.60
  -1 -13   3    2.80   10.30
   1 -13  -3   18.80   10.90
  -1  13   3   39.50   14.50
   1  13  -3   46.80   15.50
  -1  13  -3   73.09   18.30
   1  13   3   85.59   16.00
  18   0  -4   32.10   16.00
  18   0  -4   -2.20   20.40
  16   0  -4  216.68   29.30
  16   0  -4  251.37   38.70
 -16   0   4  172.78   30.90
  14   0  -4   14.70    9.10
 -14   0   4   12.30    8.80
  14   0  -4   20.90   11.90
 -12   0   4   24.10   10.40
  12   0  -4    9.80    7.40
  12   0  -4    9.60    8.00
 -10   0   4 1572.24   89.89
  10   0  -4 1577.14   91.59
  10   0  -4 1649.33   91.69
   8   0  -4 1108.49   65.39
  -8   0   4 1149.89   65.49
   6   0  -4 7142.69  362.46
  -6   0   4 8003.80  363.56
  -2   0   4 4037.00  195.18
   2   0  -4 4042.50  195.98
   0   0  -4 3907.41  191.38
   0   0   4 3986.90  191.28
   0   0  -4 3734.23  188.38
   0   0   4 4311.67  188.98
   2   0   4 9999.00  453.55
   2   0   4 9151.88  449.66
   4   0   4 6008.90  292.07
  -4   0  -4 5877.51  295.87
   4   0   4 6599.14  295.07
   4   0   4 6041.20  295.97
   6   0   4   17.00    5.40
   6   0   4   20.20    6.70
  -6   0  -4   11.40    5.80
   8   0   4 2924.91  157.98
   8   0   4 3105.89  155.78
   8   0   4 2988.00  153.08
  -8   0  -4 3024.50  157.18
  10   0   4  699.93   48.10
 -10   0  -4  687.63   49.70
  10   0   4  607.54   44.10
  10   0   4  655.23   49.99
  12   0   4  384.26   33.70
  12   0   4  353.56   38.20
  14   0   4  263.07   43.10
  14   0   4  208.98   30.10
  14   0   4  240.38   38.30
  16   0   4   54.49   19.20
  16   0   4   73.29   25.70
  19  -1  -4  -15.90   13.90
  19  -1  -4   -2.10   21.60
  19   1  -4   19.50   18.40
  17  -1  -4   25.80   13.30
  17  -1  -4   19.10   19.10
  17   1  -4   14.40   11.30
  17   1  -4   33.20   15.60
  15  -1  -4   44.30   16.40
  15  -1  -4   91.49   21.20
  15   1  -4   54.59   15.10
 -15   1   4   67.69   18.40
  15   1  -4   58.89   16.10
  13  -1  -4  656.73   53.09
 -13  -1   4  607.24   46.70
  13  -1  -4  640.74   50.49
  13   1  -4  668.83   50.29
 -13   1   4  594.84   48.80
  13   1  -4  784.62   51.99
 -11  -1   4   27.60    8.20
  11  -1  -4   28.90   10.10
  11  -1  -4   23.00    8.80
 -11   1   4   23.00    7.60
  11   1  -4   44.70   11.40
  11   1  -4   27.80    8.40
  -9  -1   4  804.32   51.39
   9  -1  -4  803.72   54.79
   9  -1  -4  877.81   54.99
   9   1  -4  895.41   53.09
  -9   1   4  880.41   54.89
  -7  -1   4 3234.98  161.38
   7  -1  -4 3246.38  164.28
  -7   1   4 3546.25  165.18
   7   1  -4 2914.01  166.68
   5  -1  -4  779.82   46.40
  -5  -1   4  801.42   44.50
  -5   1   4  861.61   47.50
   5   1  -4  751.72   44.00
   3  -1  -4 9911.31  469.45
  -3   1   4 9499.05  469.35
   1  -1  -4 4509.85  230.08
   1  -1  -4 4889.11  226.68
  -1  -1   4 4662.43  230.38
  -1  -1   4 5324.57  230.28
   1   1  -4 4771.12  229.78
  -1   1   4 4825.02  230.58
  -1  -1  -4 5670.03  275.07
   1  -1   4 5822.02  280.87
  -1  -1  -4 5947.21  279.27
   1   1   4 5695.23  275.27
  -1   1  -4 6339.87  278.47
  -1   1  -4 5757.82  281.27
   3  -1   4 3106.39  144.29
  -3  -1  -4 2556.44  140.29
  -3   1  -4 3041.60  144.29
   3   1   4 2740.93  140.39
   3   1   4 2719.53  137.39
  -3   1  -4 3008.80  139.59
   5  -1   4  774.42   44.20
   5  -1   4  759.32   48.20
   5  -1   4  850.21   46.90
  -5  -1  -4  719.73   45.10
  -5   1  -4  828.42   48.90
   5   1   4  803.12   46.80
   5   1   4  718.63   42.20
   5   1   4  694.43   44.90
   7  -1   4  151.98   17.10
   7  -1   4  171.18   16.40
  -7  -1  -4  151.78   17.00
   7  -1   4  180.48   20.10
   7   1   4  170.38   16.70
   7   1   4  139.09   14.60
   7   1   4  148.79   17.10
  -7   1  -4  167.38   19.30
  -9  -1  -4  152.18   19.80
   9  -1   4  180.48   20.70
   9  -1   4  168.38   18.70
   9  -1   4  190.78   23.20
   9   1   4  189.08   20.00
   9   1   4  143.29   23.80
   9   1   4  151.68   17.10
  -9   1  -4  183.68   23.00
  11  -1   4  335.17   34.20
  11  -1   4  271.67   28.80
 -11  -1  -4  268.57   28.50
  11  -1   4  263.67   27.00
  11   1   4  226.38   24.50
  11   1   4  241.78   27.30
 -11   1  -4  337.07   33.40
  11   1   4  265.77   29.70
  13  -1   4   45.20   16.20
  13  -1   4   53.59   15.90
  13  -1   4   74.49   20.50
  13   1   4   31.30   11.80
  13   1   4   43.30   15.10
  13   1   4   49.20   15.80
  15  -1   4   64.99   20.50
  15  -1   4   81.39   25.20
  15   1   4   56.59   17.60
  15   1   4   57.09   18.90
  17  -1   4   69.09   18.20
  17  -1   4   91.29   34.50
  17   1   4   68.69   21.30
  17   1   4   74.69   28.00
  18  -2  -4  136.59   27.30
  18  -2  -4  107.99   33.60
  18   2  -4  119.09   26.60
  18   2  -4  102.69   21.80
 -16  -2   4   30.50   14.00
  16  -2  -4   40.20   20.60
  16  -2  -4   31.60   14.80
  16   2  -4   40.30   13.60
  16   2  -4   55.29   17.20
 -14  -2   4  259.17   27.50
  14  -2  -4  255.17   32.60
  14  -2  -4  256.67   31.20
  14   2  -4  278.47   29.70
  14   2  -4  277.47   28.40
  12  -2  -4   42.80   12.00
 -12  -2   4   46.00   11.60
  12  -2  -4   42.00   15.70
  12  -2  -4   48.40   11.60
  12   2  -4   43.40   11.80
 -12   2   4   49.60   14.90
  12   2  -4   73.19   14.90
  10  -2  -4  728.73   52.49
  10  -2  -4  895.71   60.69
  10  -2  -4  840.02   49.20
 -10   2   4  694.53   51.79
  10   2  -4  742.43   49.00
  10   2  -4  787.82   49.10
   8  -2  -4  189.98   20.20
  -8  -2   4  207.48   17.90
   8  -2  -4  209.48   21.90
   8   2  -4  222.38   18.20
  -8   2   4  183.68   20.30
  -6  -2   4  242.08   17.70
   6  -2  -4  204.08   19.80
  -6   2   4  280.37   22.60
   6   2  -4  217.08   16.80
   4  -2  -4 4022.90  196.68
  -4  -2   4 4052.89  192.68
   4   2  -4 3923.11  192.48
   4   2  -4 4033.80  194.78
  -2  -2   4 1356.26   68.59
   2  -2  -4 1408.26   70.09
  -2  -2   4 1413.76   69.79
  -2   2   4 1346.27   69.89
   2   2  -4 1247.88   68.99
   2   2  -4 1307.37   68.59
   0  -2   4  962.20   51.99
   0  -2  -4  981.30   50.09
   0  -2   4  995.20   51.19
   0   2   4  994.20   50.39
   0   2  -4  907.31   50.49
   0   2  -4  909.41   52.19
   2  -2   4 2821.82  126.79
  -2  -2  -4 2411.76  124.19
   2  -2   4 2545.35  129.09
  -2   2  -4 2608.64  125.69
   2   2   4 2528.65  121.39
  -2   2  -4 2523.85  129.29
   2   2   4 2436.26  124.09
   4  -2   4   42.30    8.20
   4  -2   4   61.49    9.30
  -4  -2  -4   50.49    8.10
   4   2   4   58.59    7.90
  -4   2  -4   62.89   11.20
   4   2   4   66.59    6.80
   6  -2   4  487.45   31.40
   6  -2   4  538.05   40.40
  -6  -2  -4  416.66   29.60
   6  -2   4  467.35   32.90
  -6   2  -4  419.36   29.50
   6   2   4  435.46   29.10
  -6   2  -4  487.55   36.30
   6   2   4  415.36   27.70
   6   2   4  419.26   30.00
   8  -2   4  288.57   28.60
  -8  -2  -4  280.57   23.80
   8  -2   4  290.47   24.40
   8  -2   4  298.37   26.70
  -8   2  -4  268.97   27.90
   8   2   4  234.68   20.90
   8   2   4  233.18   22.20
   8   2   4  271.17   24.30
  10  -2   4   73.89   16.50
  10  -2   4   57.29   13.60
 -10  -2  -4   75.59   15.90
  10  -2   4   49.00   14.60
  10   2   4   66.59   15.90
  10   2   4   73.49   15.30
  10   2   4   57.49   11.90
 -10   2  -4  130.09   25.60
  12  -2   4  342.27   33.80
  12  -2   4  258.27   39.90
  12  -2   4  298.27   36.10
  12   2   4  243.08   29.80
  12   2   4  272.47   27.90
 -12   2  -4  230.88   36.90
  12   2   4  297.07   30.10
  14  -2   4   48.20   21.10
  14  -2   4   42.10   17.50
  14   2   4   44.10   16.90
  14   2   4   46.80   15.50
  14   2   4   42.90   18.30
  16  -2   4   60.39   25.80
  16   2   4   56.99   25.30
  16   2   4   53.09   18.60
  17  -3  -4  161.68   29.30
  17  -3  -4  195.48   41.90
 -17  -3   4  224.08   48.20
  17   3  -4  213.58   32.60
  17   3  -4  213.28   27.90
  15  -3  -4   21.00   14.50
  15  -3  -4   29.90   13.90
  15   3  -4   31.70   10.50
 -15   3   4   -1.60   12.00
  15   3  -4   34.80   14.00
  13  -3  -4  291.17   32.10
 -13  -3   4  279.47   26.20
  13  -3  -4  337.17   29.80
  13  -3  -4  343.47   41.80
 -13   3   4  229.08   31.60
  13   3  -4  280.17   27.80
  13   3  -4  312.07   27.50
 -11  -3   4  465.25   33.10
  11  -3  -4  463.05   42.00
  11  -3  -4  420.46   38.30
  11  -3  -4  506.05   35.50
  11   3  -4  444.56   33.60
 -11   3   4  432.16   39.10
  11   3  -4  493.35   34.10
   9  -3  -4  117.49   21.10
   9  -3  -4  144.39   19.10
  -9  -3   4  155.68   15.10
   9  -3  -4  163.58   16.50
   9   3  -4  179.28   15.80
  -9   3   4  175.48   20.80
  -7  -3   4  987.50   51.59
   7  -3  -4  929.81   58.09
   7  -3  -4  901.71   58.99
   7  -3  -4  914.51   52.09
   7   3  -4  928.21   53.19
   5  -3  -4  446.36   32.60
   5  -3  -4  462.55   28.20
  -5  -3   4  481.55   27.90
   5   3  -4  476.85   27.90
  -5   3   4  520.55   34.50
   5   3  -4  477.25   31.30
   3  -3  -4  204.58   17.10
  -3  -3   4  195.38   14.40
  -3  -3   4  207.18   16.50
   3  -3  -4  196.08   13.20
  -3   3   4  233.78   18.50
   3   3  -4  201.18   16.60
   3   3  -4  197.08   14.80
   1  -3  -4  252.97   17.60
  -1  -3   4  233.38   18.20
   1  -3  -4  248.28   13.80
  -1  -3   4  254.47   18.20
  -1   3   4  271.17   13.70
  -1   3   4  235.18   19.30
   1   3  -4  250.67   18.60
   1   3  -4  247.98   18.70
   1  -3   4  437.76   27.40
   1  -3   4  406.76   28.40
   1  -3   4  377.86   27.00
  -1  -3  -4  408.06   24.30
   1   3   4  416.86   24.60
  -1   3  -4  440.56   27.10
   1   3   4  429.56   21.30
  -1   3  -4  437.56   29.20
   3  -3   4 1123.09   65.79
   3  -3   4 1209.28   62.79
  -3   3  -4 1138.39   62.29
  -3   3  -4 1050.09   71.19
   3   3   4 1158.18   58.59
   5  -3   4  498.75   33.60
  -5   3  -4  540.85   33.60
  -5   3  -4  540.95   38.40
   5   3   4  478.95   30.30
   7  -3   4  117.99   14.10
   7  -3   4   62.79   14.80
   7  -3   4   73.49   14.90
  -7  -3  -4   89.69   11.90
  -7   3  -4   91.69   13.50
   7   3   4  100.09   11.90
   7   3   4   83.69   11.10
   9  -3   4  240.38   29.40
   9  -3   4  243.78   26.30
   9  -3   4  234.78   24.60
  -9   3  -4  247.28   28.70
   9   3   4  289.27   30.50
   9   3   4  235.38   22.30
  11  -3   4   -1.30    8.40
  11  -3   4    6.60    8.80
  11  -3   4   -6.20    7.90
  11   3   4   -7.30    5.70
  11   3   4  -11.00    5.80
  11   3   4    0.50    6.90
 -11   3  -4   -3.20    8.30
  13  -3   4    7.90   10.50
  13  -3   4   15.00   16.10
  13  -3   4   18.50   13.00
  13   3   4  -13.20    8.20
  13   3   4   19.90   10.50
  13   3   4    7.70    8.90
  15  -3   4  327.97   51.79
  15  -3   4  185.18   31.80
  15   3   4  244.08   32.30
  15   3   4  224.58   33.80
  18  -4  -4  169.78   31.80
  18   4  -4  193.98   29.20
  18   4  -4  245.78   28.30
  16  -4  -4   -3.70   10.20
  16  -4  -4   21.70   13.70
  16   4  -4   21.80   12.00
  16   4  -4   10.90    8.60
 -14  -4   4  177.18   19.90
  14  -4  -4  214.88   28.50
  14   4  -4  133.09   17.90
 -14   4   4  107.59   24.60
  12  -4  -4  112.79   18.40
  12  -4  -4   88.09   16.90
  12  -4  -4   92.29   18.30
 -12  -4   4  111.09   15.30
  12   4  -4  114.59   17.60
  12   4  -4  107.49   13.80
 -12   4   4  183.78   39.40
 -10  -4   4   91.89   12.70
  10  -4  -4   93.39   18.40
  10  -4  -4   89.19   14.60
  10  -4  -4   86.69   19.80
  10   4  -4   96.69   11.30
  10   4  -4   89.29   12.10
   8  -4  -4  289.57   30.60
  -8  -4   4  272.97   19.40
   8  -4  -4  275.57   26.70
   8  -4  -4  264.37   22.10
   8   4  -4  309.77   19.90
  -8   4   4  247.18   26.30
   6  -4  -4  149.99   20.40
   6  -4  -4  181.58   21.70
  -6  -4   4  167.18   12.70
   6  -4  -4  170.78   14.70
  -6   4   4  137.79   17.80
   6   4  -4  166.28   12.70
   6   4  -4  152.48   16.20
   4  -4  -4   62.59   11.90
  -4  -4   4   57.89    6.80
   4  -4  -4   65.99    8.90
   4   4  -4   57.79   12.50
   4   4  -4   59.79    7.30
  -4   4   4   45.30    9.70
  -2  -4   4   16.20    5.10
   2  -4  -4   13.00    3.30
  -2  -4   4    6.70    4.20
  -2   4   4    8.50    3.80
   2   4  -4   16.10    5.70
  -2   4   4   14.00    3.20
   2   4  -4   18.40    5.80
   0  -4   4  408.96   27.80
   0  -4   4  421.86   28.10
   0  -4   4  360.46   26.30
   0  -4  -4  417.76   22.60
   0  -4  -4  414.26   25.10
   0   4   4  414.06   21.50
   0   4  -4  388.76   27.50
   0   4  -4  392.16   28.80
   0   4   4  424.86   25.90
  -2  -4  -4  398.26   22.80
   2  -4   4  378.06   29.30
   2  -4   4  384.06   27.60
   2   4   4  386.96   22.10
   2   4   4  410.86   23.70
  -2   4  -4  413.96   30.70
  -2   4  -4  399.56   27.30
   4  -4   4  167.48   16.80
   4  -4   4  190.98   18.70
   4  -4   4  157.08   19.00
  -4   4  -4  158.68   15.90
  -4   4  -4  182.08   19.90
   4   4   4  167.68   12.20
   6  -4   4  789.22   49.70
   6  -4   4  709.53   45.90
   6  -4   4  680.93   50.99
   6   4   4  664.53   39.10
  -6   4  -4  731.93   45.20
  -6   4  -4  805.12   52.69
   6   4   4  668.63   39.70
   8  -4   4  239.98   28.30
   8  -4   4  249.08   24.50
   8  -4   4  260.37   26.50
   8   4   4  255.77   19.90
   8   4   4  231.98   20.20
  -8   4  -4  219.78   27.00
  -8   4  -4  220.98   21.90
  10  -4   4  389.76   32.40
  10  -4   4  306.97   32.00
  10  -4   4  274.27   34.70
  10   4   4  291.37   25.90
 -10   4  -4  318.47   35.30
  10   4   4  296.07   25.30
  12  -4   4  145.19   28.50
  12  -4   4  202.68   28.40
  12  -4   4  118.09   24.80
  12   4   4  169.18   22.60
  12   4   4  170.08   21.20
 -12   4  -4  141.79   29.00
  12   4   4  184.58   21.00
  14  -4   4   82.99   29.60
  14  -4   4   71.29   19.60
  14   4   4   84.69   21.20
  14   4   4   81.59   18.50
  14   4   4   79.69   17.60
  16   4   4   80.39   20.40
  16   4   4   77.39   20.40
  17  -5  -4   41.80   18.40
  17   5  -4   83.59   16.10
  17   5  -4   60.69   17.30
  15  -5  -4   43.50   17.60
  15  -5  -4   81.09   24.80
  15   5  -4   86.29   15.80
  15   5  -4   70.09   13.00
  13  -5  -4   60.99   18.60
  13  -5  -4   52.49   14.70
  13  -5  -4   28.10   13.80
 -13   5   4   49.20   22.90
  13   5  -4   45.90   10.40
  13   5  -4   48.00   11.10
  11  -5  -4  230.98   27.70
  11  -5  -4  267.47   32.40
  11  -5  -4  254.37   24.40
  11   5  -4  246.58   20.10
  11   5  -4  212.38   17.90
 -11   5   4  242.48   29.90
   9  -5  -4   16.70    8.70
   9  -5  -4   41.30    9.10
   9  -5  -4   19.60    8.70
  -9   5   4   14.60    7.60
   9   5  -4   22.10    8.80
   7  -5  -4  780.32   48.10
   7  -5  -4  925.91   59.89
   7  -5  -4  796.32   56.79
   7   5  -4  817.82   51.79
   7   5  -4  790.12   43.90
  -7   5   4  853.71   56.29
  -5  -5   4  389.76   23.10
   5  -5  -4  414.96   31.70
   5  -5  -4  426.36   33.50
   5  -5  -4  372.06   25.70
   5   5  -4  390.56   24.50
   5   5  -4  366.76   28.80
  -5   5   4  387.96   31.50
   3  -5  -4  199.38   20.50
   3  -5  -4  254.47   21.20
  -3  -5   4  232.58   17.40
  -3  -5   4  235.78   17.00
   3  -5  -4  243.78   17.10
  -3  -5   4  262.57   21.10
  -3   5   4  221.38   20.70
  -3   5   4  239.48   16.30
   3   5  -4  203.38   19.30
  -1  -5   4  736.43   42.70
  -1  -5   4  645.54   43.00
   1  -5  -4  729.83   38.50
  -1  -5   4  645.34   41.40
   1  -5  -4  745.63   42.30
   1   5  -4  704.33   43.80
   1   5  -4  692.23   43.20
  -1   5   4  716.03   37.50
  -1   5   4  751.22   43.20
   1  -5   4  494.15   35.40
   1  -5   4  571.94   37.90
   1  -5   4  557.44   36.30
  -1   5  -4  590.64   38.90
   1   5   4  511.45   29.20
  -1   5  -4  526.05   35.30
   1   5   4  574.24   32.70
   3  -5   4   92.79   14.40
   3  -5   4   59.79   12.60
   3  -5   4   65.09   12.30
  -3   5  -4   58.89   12.50
   3   5   4   76.69    8.20
  -3   5  -4   88.49   13.30
   5  -5   4   15.70    7.10
   5  -5   4    9.90    6.30
   5  -5   4    9.00    5.50
  -5   5  -4    8.50    6.90
  -5   5  -4    2.40    4.80
   5   5   4    5.00    4.00
   7  -5   4  166.38   19.90
   7  -5   4  180.58   22.20
   7  -5   4  164.98   25.70
  -7   5  -4  171.48   19.00
  -7   5  -4  179.78   24.10
   9  -5   4  298.07   34.80
   9  -5   4  269.97   29.50
  -9   5  -4  223.98   24.00
   9   5   4  273.77   20.60
  -9   5  -4  287.67   33.10
   9   5   4  231.38   18.20
  11  -5   4   55.09   17.70
  11  -5   4  115.79   27.20
  11   5   4   86.39   13.50
 -11   5  -4   98.79   23.20
  11   5   4  108.89   16.60
  13  -5   4   46.20   17.00
  13  -5   4   30.40   23.50
  13   5   4   42.90   11.10
  13   5   4   41.40   12.80
  13   5   4   36.40   11.90
  15  -5   4    8.90   27.00
  15   5   4   30.90   11.50
  15   5   4    3.50    8.90
  16  -6  -4   67.39   21.10
  14  -6  -4   11.30    9.10
  14  -6  -4   28.90   23.40
  14   6  -4   36.70   13.60
  12  -6  -4  119.09   48.20
  12  -6  -4   93.59   20.70
 -12   6   4   56.39   16.30
  12   6  -4   64.19   14.60
  10  -6  -4  100.59   21.90
  10  -6  -4   68.89   15.00
  10  -6  -4   87.39   16.60
  10   6  -4   72.99   15.70
 -10   6   4   73.39   18.00
   8  -6  -4   49.20   11.00
   8  -6  -4   50.29   14.50
   8  -6  -4   48.20   16.30
  -8   6   4   35.70   13.80
   8   6  -4   26.20    8.60
   6  -6  -4   56.89   10.20
   6  -6  -4   64.39   14.80
   6  -6  -4   88.79   17.60
   6   6  -4   48.60   11.20
  -6   6   4   62.39   14.40
  -4  -6   4 1163.08   67.29
   4  -6  -4 1105.09   69.79
   4  -6  -4 1093.89   62.59
  -4  -6   4 1184.18   60.39
   4  -6  -4 1229.28   69.79
  -4  -6   4 1152.58   61.19
   4   6  -4 1215.68   63.49
   4   6  -4 1112.99   66.89
  -4   6   4 1154.18   69.49
   2  -6  -4  207.58   20.50
  -2  -6   4  235.28   18.40
   2  -6  -4  197.48   16.50
  -2  -6   4  200.68   18.40
   2  -6  -4  216.58   19.70
  -2  -6   4  207.38   20.40
   2   6  -4  237.88   20.50
   2   6  -4  209.68   20.20
  -2   6   4  227.08   16.00
  -2   6   4  232.38   20.90
   0  -6  -4  803.42   42.90
   0  -6   4  772.62   48.50
   0  -6  -4  797.42   44.60
   0  -6   4  768.92   49.00
   0  -6  -4  781.92   45.60
   0  -6   4  690.63   47.00
   0   6  -4  780.52   48.20
   0   6   4  807.22   46.50
   0   6  -4  838.72   50.89
   0   6   4  773.62   41.70
   2  -6   4   33.20    8.90
   2  -6   4   53.89   12.10
   2  -6   4   35.50   10.30
  -2   6  -4   36.50    9.30
   2   6   4   52.59    7.10
  -2   6  -4   36.00    9.90
   2   6   4   60.29    7.70
   4  -6   4  261.37   27.40
   4  -6   4  227.18   23.50
   4  -6   4  293.07   27.00
   4   6   4  265.57   19.10
  -4   6  -4  271.87   28.20
  -4   6  -4  253.97   23.00
   6  -6   4   54.29   13.60
   6  -6   4   42.70   13.10
   6  -6   4   50.09   13.50
  -6   6  -4   73.59   14.40
  -6   6  -4  137.49   33.00
   6   6   4   56.49    9.90
   8  -6   4  256.27   29.50
  -8   6  -4  273.57   25.80
  -8   6  -4  294.97   32.80
   8   6   4  221.48   21.30
  10  -6   4  273.67   44.40
 -10   6  -4  270.67   35.90
  12  -6   4    8.70   19.40
  14  -6   4   12.70   11.60
  14   6   4   24.50   13.70
  15  -7  -4   42.90   17.40
  15   7  -4   62.49   16.50
  13  -7  -4   49.00   15.70
  13   7  -4   37.30   13.00
 -13   7   4   43.80   19.40
  11  -7  -4  101.59   24.20
  11  -7  -4   90.19   20.10
 -11   7   4   88.79   21.50
  11   7  -4   99.49   18.60
   9  -7  -4  309.57   33.40
   9  -7  -4  341.27   29.80
   9   7  -4  328.57   30.60
  -9   7   4  340.77   36.60
   7  -7  -4   53.19   15.40
   7  -7  -4   87.39   21.70
   7  -7  -4   61.49   11.90
  -7   7   4   57.19   13.90
   7   7  -4   49.10   12.20
   5  -7  -4   76.79   12.60
   5  -7  -4   47.00   14.00
   5  -7  -4   69.49   13.80
  -5   7   4   60.99   13.50
  -5   7   4   96.19   13.40
   5   7  -4   79.39   10.40
   5   7  -4   86.09   15.60
   3  -7  -4  471.65   38.50
  -3  -7   4  528.75   32.50
  -3  -7   4  508.15   37.80
   3  -7  -4  517.65   38.00
   3  -7  -4  545.85   34.40
  -3   7   4  531.15   33.00
   3   7  -4  518.95   37.80
   3   7  -4  576.14   36.50
  -3   7   4  527.55   39.00
  -1  -7   4  406.46   29.50
   1  -7  -4  406.56   28.90
  -1  -7   4  353.26   29.40
  -1  -7   4  394.66   31.10
   1  -7  -4  412.76   26.70
   1   7  -4  374.66   31.20
  -1   7   4  418.46   25.30
  -1   7   4  375.36   29.60
   1   7  -4  389.66   30.70
   1  -7   4  199.18   21.40
  -1  -7  -4  188.68   15.60
  -1  -7  -4  182.98   14.70
   1  -7   4  169.48   20.40
   1  -7   4  180.58   20.60
  -1   7  -4  187.98   19.70
   1   7   4  191.08   17.00
   1   7   4  197.48   14.80
  -1   7  -4  191.48   22.10
   3  -7   4  195.98   22.20
   3  -7   4  244.68   26.00
   3  -7   4  220.98   24.00
   3   7   4  198.58   15.90
  -3   7  -4  166.38   19.40
  -3   7  -4  183.78   23.50
   5  -7   4  208.58   31.20
   5  -7   4  185.88   22.40
   5  -7   4  164.08   22.40
   5   7   4  183.98   16.20
  -5   7  -4  177.58   19.90
  -5   7  -4  175.18   24.30
   7  -7   4  478.35   42.90
   7  -7   4  362.16   39.60
  -7   7  -4  378.56   32.90
  -7   7  -4  484.75   42.90
   7   7   4  355.96   28.30
   9  -7   4  190.98   32.70
   9  -7   4  129.29   24.10
  -9   7  -4  128.69   22.90
   9   7   4  171.98   18.70
  -9   7  -4  159.68   23.10
  11  -7   4  141.09   28.90
  11   7   4   78.19   15.40
  13  -7   4   25.10   15.80
  13   7   4   26.90   13.40
  14  -8  -4   53.89   20.00
  14   8  -4   71.89   19.10
  12  -8  -4  103.39   26.00
  12  -8  -4   70.99   19.20
 -12   8   4   87.49   23.50
  10  -8  -4   45.50   15.20
  10  -8  -4   20.20   10.00
  10   8  -4   32.40   11.00
 -10   8   4   30.10   14.30
   8  -8  -4  279.87   27.30
   8  -8  -4  312.27   33.30
   8   8  -4  311.97   29.90
  -8   8   4  270.27   34.50
   6  -8  -4  281.17   30.90
   6  -8  -4  276.27   29.20
   6  -8  -4  233.28   23.30
   6   8  -4  254.87   26.30
  -6   8   4  260.47   22.40
  -6   8   4  265.97   30.00
  -4  -8   4   67.29   17.70
  -4  -8   4   72.79   15.00
   4  -8  -4   53.69   12.40
   4  -8  -4   90.09   19.30
  -4  -8   4   71.49   10.00
   4  -8  -4   73.99   12.60
   4   8  -4   67.19   13.90
  -4   8   4   67.99   15.90
   4   8  -4   75.59   13.00
  -4   8   4   61.39   11.00
  -2  -8   4  117.79   15.90
  -2  -8   4  129.99   14.70
   2  -8  -4  124.89   15.80
  -2  -8   4   97.39   17.40
   2  -8  -4  122.49   14.40
   2  -8  -4  132.79   20.50
   2   8  -4  131.69   17.30
   2   8  -4  118.39   18.10
  -2   8   4  120.79   12.60
  -2   8   4  140.69   20.60
   0  -8  -4  560.34   34.80
   0  -8   4  506.95   40.30
   0  -8   4  536.45   39.40
   0  -8   4  569.44   40.80
   0  -8  -4  560.04   36.20
   0   8   4  526.25   32.70
   0   8   4  551.64   37.20
   0   8  -4  536.85   42.00
   0   8  -4  529.25   39.20
   2  -8   4  642.14   46.90
   2  -8   4  648.44   47.50
   2  -8   4  592.64   45.00
   2   8   4  592.74   36.10
  -2   8  -4  612.94   47.60
   2   8   4  622.64   37.00
  -2   8  -4  604.94   42.90
   4  -8   4  350.86   36.00
   4  -8   4  472.05   39.40
   4  -8   4  375.66   34.30
   4   8   4  366.26   27.90
  -4   8  -4  397.96   32.60
  -4   8  -4  369.06   37.10
   6  -8   4   52.29   16.00
  -6   8  -4   24.40   12.00
   6   8   4   56.19   11.50
   8  -8   4   11.70   12.40
   8  -8   4    4.50    9.40
   8  -8   4   20.80   15.80
   8   8   4   24.90    8.00
  -8   8  -4   26.90   14.90
  10  -8   4   36.90   16.50
 -10   8  -4   40.20   13.60
  10   8   4   66.59   14.40
  12  -8   4   10.30    9.80
  12   8   4    3.90    9.50
  13  -9  -4   69.99   21.00
  13   9  -4   99.19   20.00
  11  -9  -4   37.30   22.40
  11  -9  -4   43.30   15.10
  11   9  -4   42.90   14.80
 -11   9   4   24.00   20.00
   9  -9  -4   13.80   11.90
   9   9  -4   38.70   18.10
  -9   9   4   13.20   13.70
   7  -9  -4   13.40   11.30
   7  -9  -4   15.50    9.10
   7  -9  -4    3.50   12.30
  -7   9   4   20.00   11.80
   7   9  -4   13.10   10.00
   5  -9  -4  145.59   20.40
   5  -9  -4  151.28   28.90
  -5   9   4  114.99   22.10
  -5   9   4  141.09   18.50
   5   9  -4  115.29   20.10
   3  -9  -4   23.00   10.50
  -3  -9   4   25.80   10.40
  -3  -9   4   38.10    9.40
   3  -9  -4   40.10   11.00
  -3  -9   4   39.70    8.80
   3  -9  -4   66.49   15.00
  -3   9   4   31.70    7.70
  -3   9   4   52.39   13.60
   3   9  -4   23.80    8.80
   3   9  -4   40.90   12.00
   1  -9  -4  189.18   18.70
   1  -9  -4  172.48   18.30
  -1  -9   4  200.98   23.50
   1  -9  -4  176.28   20.10
  -1  -9   4  179.98   20.80
  -1  -9   4  152.48   18.70
  -1   9   4  185.18   21.50
   1   9  -4  186.28   22.80
  -1   9   4  169.18   15.80
   1   9  -4  171.28   23.30
   1  -9   4    7.00    7.70
  -1  -9  -4    3.70    4.90
  -1  -9  -4   12.80    5.10
   1  -9   4   12.10    9.60
   1  -9   4   15.60    8.30
  -1   9  -4   -2.10    6.30
  -1   9  -4    9.60    9.50
   1   9   4   11.20    6.30
   1   9   4    4.50    4.10
   3  -9   4  504.35   42.70
   3  -9   4  565.34   46.50
  -3   9  -4  535.05   48.20
   3   9   4  497.25   33.10
  -3   9  -4  543.75   40.50
   5  -9   4  132.89   27.50
   5  -9   4  100.29   20.70
   5   9   4  101.39   14.20
  -5   9  -4  102.29   18.90
  -5   9  -4  101.29   23.90
   7  -9   4  292.47   54.89
   7  -9   4  245.78   39.70
  -7   9  -4  257.77   29.10
   7   9   4  247.08   22.90
  -7   9  -4  237.58   40.00
   9  -9   4   35.50   19.00
  -9   9  -4   14.10   11.10
   9   9   4   26.90   11.10
  11  -9   4  144.79   30.10
  11   9   4  106.89   18.90
  12 -10  -4  112.19   29.30
  12  10  -4   91.99   21.50
  10 -10  -4   80.99   28.30
  10 -10  -4   66.49   21.20
 -10  10   4   39.40   21.60
  10  10  -4   94.39   19.30
   8 -10  -4   93.79   24.20
   8  10  -4   75.29   16.40
  -8  10   4   72.99   22.00
   6 -10  -4   19.60   11.10
   6 -10  -4   19.50   13.60
   6 -10  -4    4.40    9.50
   6  10  -4    5.40    9.90
  -6  10   4   14.50    7.20
   4 -10  -4   27.60   11.00
   4 -10  -4   29.70   13.60
   4 -10  -4   57.59   13.70
  -4  10   4   60.99   11.80
   4  10  -4   54.99   13.70
  -4  10   4   49.20   14.60
   2 -10  -4   80.99   16.30
   2 -10  -4   68.89   13.80
  -2 -10   4  104.99   22.90
  -2 -10   4   95.19   15.20
   2 -10  -4   66.59   15.10
  -2 -10   4   73.19   17.60
   2  10  -4   75.39   17.10
   2  10  -4   75.59   16.50
  -2  10   4   51.99   10.50
  -2  10   4   84.09   17.10
   0 -10  -4  176.78   18.10
   0 -10  -4  145.39   17.70
   0 -10  -4  115.29   15.00
   0 -10   4  176.08   23.70
   0  10   4  163.98   15.60
   0  10  -4  106.09   19.50
   0  10   4  159.88   19.80
   2 -10   4   38.00   11.50
   2 -10   4   47.10   14.90
  -2  10  -4   19.70    9.20
   2  10   4   45.90    9.30
  -2  10  -4   37.50   14.70
   4 -10   4   40.30   13.60
   4 -10   4   14.20   23.10
   4 -10   4   16.90   13.60
  -4  10  -4   15.20   15.90
   4  10   4   23.80    7.80
  -4  10  -4   43.70   13.20
   6 -10   4   14.50   13.40
   6  10   4   18.30    7.50
  -6  10  -4   14.90   10.10
  -8  10  -4  191.48   27.90
   8  10   4  205.78   23.90
  10 -10   4   39.80   21.30
 -10  10  -4   40.70   16.20
  10  10   4   11.60   12.80
   9 -11  -4    3.50   14.30
   9  11  -4   12.30   13.60
  -9  11   4   15.50   20.20
   7 -11  -4   35.40   15.10
   7  11  -4   33.30   13.90
  -7  11   4   43.30   18.20
   5 -11  -4   57.69   17.00
   5 -11  -4   73.49   17.40
  -5  11   4   78.89   14.20
  -5  11   4   58.89   18.30
   5  11  -4   84.69   18.40
  -3 -11   4   38.20   14.50
   3 -11  -4   59.09   14.90
   3 -11  -4   49.70   13.20
   3 -11  -4   34.30   12.90
  -3 -11   4   50.39   10.40
  -3  11   4   39.90   10.30
   3  11  -4   30.00   12.30
  -3  11   4   47.70   15.80
   1 -11  -4   57.79   13.40
  -1 -11   4   79.39   17.50
  -1 -11   4   80.59   17.30
   1  11  -4   89.09   18.50
  -1  11   4   69.19   16.10
  -1  11   4   59.09   11.30
   1 -11   4   65.39   15.80
   1 -11   4   42.10   17.50
   1 -11   4   44.30   16.60
   1  11   4   67.29   11.70
  -1  11  -4   42.20   13.20
   3 -11   4   70.19   21.90
  -3  11  -4   39.40   12.30
   3  11   4   35.60    9.00
   5 -11   4   49.20   20.00
   5  11   4   55.89   11.80
  -5  11  -4   83.09   17.40
   7 -11   4   39.10   20.80
  -7  11  -4   43.50   15.30
   8 -12  -4   21.00   16.60
   8  12  -4   49.30   17.80
  -8  12   4   25.90   20.60
   6 -12  -4   60.39   20.70
   6 -12  -4   43.50   18.70
  -6  12   4   -1.90   15.60
   6  12  -4   31.80   15.50
   4 -12  -4   65.49   17.10
   4 -12  -4  113.99   22.50
   4  12  -4   82.19   18.90
  -4  12   4   89.39   15.50
  -4  12   4  104.39   22.10
   2 -12  -4   60.59   14.70
   2 -12  -4   58.69   16.80
   2 -12  -4   39.20   14.00
   2  12  -4   19.10   13.30
  -2  12   4   49.30   11.70
   0 -12   4  103.19   20.80
   0  12   4  111.69   16.00
   0  12  -4  119.69   19.90
   2 -12   4   46.80   17.90
   2  12   4   71.19   12.60
  -2  12  -4   64.49   17.20
   4 -12   4  113.39   29.00
  -4  12  -4   81.49   17.60
   4  12   4   64.99   13.80
   1 -13  -4   53.59   16.60
  18   0  -5   10.10   17.80
  18   0  -5    9.80   10.50
  16   0  -5    3.40   10.10
 -16   0   5   -1.70   12.20
  16   0  -5   12.00   11.10
  14   0  -5   -2.80    6.70
  14   0  -5   15.30    8.50
 -14   0   5    4.30    9.90
  12   0  -5    1.10    6.70
 -12   0   5    6.80    6.50
  12   0  -5    1.40    4.60
  10   0  -5    0.60    4.80
 -10   0   5    0.60    5.20
  -8   0   5   -3.20    2.40
   8   0  -5   -4.20    2.00
   6   0  -5   -0.10    2.30
  -6   0   5    1.50    3.00
  -4   0   5    1.20    2.70
   4   0  -5   -1.70    1.70
   2   0  -5   -1.30    1.20
   2   0  -5   -0.40    1.60
  -2   0   5   -0.30    1.30
   0   0  -5    2.00    1.80
   0   0   5    1.70    1.90
   0   0  -5    1.60    2.60
   0   0   5    0.50    1.90
   2   0   5    1.30    2.60
  -2   0  -5    1.30    1.70
  -2   0  -5    1.10    2.10
   2   0   5    1.60    2.00
   4   0   5    2.50    3.60
   4   0   5   -2.10    1.90
  -4   0  -5    0.00    1.90
  -4   0  -5   -3.30    2.90
   6   0   5   -0.60    3.40
   6   0   5   -1.40    4.30
  -6   0  -5   -4.30    2.80
   6   0   5    7.60    4.20
   8   0   5    1.10    3.90
  -8   0  -5    2.70    6.40
   8   0   5    1.20    5.60
   8   0   5   -3.20    4.40
  10   0   5    2.40    8.10
  10   0   5    2.60    5.70
 -10   0  -5   -5.20    6.60
  10   0   5    2.90    6.60
  12   0   5   -1.30    8.40
 -12   0  -5    6.70    9.30
  12   0   5    6.70   11.60
  12   0   5   -5.90    6.50
  14   0   5   -9.50   10.90
  14   0   5   -5.30   13.50
  14   0   5   -3.30   13.50
  16   0   5   -3.40   20.90
  16   0   5   -4.10   12.00
  19  -1  -5   60.49   20.70
  19  -1  -5   29.70   22.70
  19   1  -5   36.80   16.70
  19   1  -5   37.70   18.90
  17  -1  -5   79.99   21.50
  17  -1  -5   79.49   27.30
  17   1  -5   47.80   15.20
  17   1  -5   39.00   16.10
  15  -1  -5  161.68   30.90
  15  -1  -5  121.09   22.20
 -15   1   5  122.99   22.90
  15   1  -5  103.99   19.30
  15   1  -5  161.38   27.10
 -13  -1   5  227.98   25.40
  13  -1  -5  218.58   28.20
  13  -1  -5  246.08   27.70
  13   1  -5  234.38   25.70
 -13   1   5  221.38   27.00
  13   1  -5  205.78   25.60
  11  -1  -5  885.91   59.59
  11  -1  -5  874.61   58.39
 -11  -1   5  794.02   54.09
 -11   1   5  797.62   56.39
  11   1  -5  905.41   57.09
  11   1  -5  882.21   56.39
   9  -1  -5  427.86   34.00
  -9  -1   5  444.06   32.70
  -9   1   5  445.16   34.70
   9   1  -5  467.25   33.00
  -7  -1   5  365.86   28.40
   7  -1  -5  455.15   31.80
  -7   1   5  467.35   32.50
   7   1  -5  431.56   30.40
   5  -1  -5 1417.16   84.59
  -5  -1   5 1816.32   84.79
  -5   1   5 1713.03   86.49
   5   1  -5 1550.24   83.49
  -3  -1   5 1668.43   87.69
   3  -1  -5 1859.91   90.89
   3   1  -5 1586.24   86.79
   3   1  -5 1642.64   87.49
  -3   1   5 1946.01   92.29
  -1  -1   5  217.98   16.70
  -1  -1   5  276.17   16.80
   1  -1  -5  215.38   13.30
  -1   1   5  249.48   17.20
   1   1  -5  243.78   16.20
  -1  -1  -5 3647.84  178.48
  -1  -1  -5 3911.41  183.78
  -1   1  -5 3826.62  181.68
   1   1   5 3542.45  178.68
  -1   1  -5 3782.12  185.68
   1   1   5 3988.50  183.38
   3  -1   5 3422.16  151.88
   3  -1   5 3193.38  155.68
  -3  -1  -5 2871.21  152.68
  -3   1  -5 2964.30  150.38
   3   1   5 3090.29  152.88
   3   1   5 2829.92  148.29
  -3   1  -5 3270.47  156.48
   5  -1   5  102.49   11.70
   5  -1   5  108.99   14.20
   5  -1   5  106.89   13.40
  -5  -1  -5  110.49   13.20
  -5   1  -5  107.49   14.70
   5   1   5  105.39   12.50
   5   1   5   93.49   12.20
  -5   1  -5  107.19   11.40
   5   1   5  107.69   10.80
   7  -1   5  474.55   34.30
   7  -1   5  468.75   32.30
  -7  -1  -5  465.95   34.20
   7  -1   5  513.95   38.00
   7   1   5  423.76   30.10
  -7   1  -5  436.56   41.10
   7   1   5  450.25   34.40
   7   1   5  427.96   32.10
  -9  -1  -5  188.38   22.30
   9  -1   5  198.38   22.40
   9  -1   5  231.48   26.10
   9  -1   5  197.68   20.70
   9   1   5  172.68   22.10
   9   1   5  185.18   19.30
  -9   1  -5  212.68   25.70
   9   1   5  153.68   19.90
  11  -1   5  137.19   22.30
  11  -1   5  158.58   23.10
  11  -1   5  264.67   50.89
 -11  -1  -5  130.59   21.50
  11   1   5  159.38   22.10
  11   1   5  166.78   20.40
 -11   1  -5  176.98   29.50
  11   1   5  148.59   25.40
  13  -1   5    5.30   12.00
  13  -1   5    7.90    9.70
  13  -1   5   21.20   14.20
 -13   1  -5   13.70   12.50
  13   1   5    1.80   13.00
  13   1   5   14.90   11.40
  15  -1   5   -5.50   19.00
  15  -1   5   27.70   16.30
  15   1   5    0.50   13.10
  18  -2  -5   18.90   12.40
  18  -2  -5   19.70   21.50
  18   2  -5   36.00   18.80
  18   2  -5   14.00   10.70
  16  -2  -5  143.29   27.90
 -16  -2   5  146.29   25.20
  16  -2  -5  233.88   41.00
  16   2  -5  167.18   27.60
  16   2  -5  179.78   24.30
  14  -2  -5   27.30   14.80
  14  -2  -5   54.89   19.80
 -14  -2   5   57.49   12.40
  14   2  -5   44.80   11.40
  14   2  -5   60.79   16.20
  12  -2  -5  386.66   31.70
  12  -2  -5  375.16   38.10
 -12  -2   5  400.36   32.30
  12  -2  -5  386.86   35.90
  12   2  -5  370.86   32.40
  12   2  -5  470.45   34.30
 -12   2   5  321.47   34.00
  10  -2  -5   29.90    9.60
 -10  -2   5   40.90   12.30
  10  -2  -5   59.29   14.20
 -10   2   5   32.20    9.80
  10   2  -5   71.59   14.30
   8  -2  -5   58.89   13.50
  -8  -2   5   45.30    9.80
   8   2  -5   63.29   11.70
  -6  -2   5 3050.49  158.08
   6  -2  -5 3190.28  163.08
   6   2  -5 3306.07  158.68
  -6   2   5 3334.17  164.18
  -4  -2   5  329.27   21.10
   4   2  -5  326.67   22.30
  -4   2   5  273.77   22.30
   4   2  -5  305.27   20.70
  -2  -2   5 1297.97   67.79
   2  -2  -5 1314.87   68.49
  -2  -2   5 1409.86   68.59
   2   2  -5 1314.07   68.29
  -2   2   5 1207.48   67.99
   2   2  -5 1271.17   67.99
   0  -2   5 1108.69   55.79
   0  -2  -5 1019.60   54.69
   0   2  -5 1005.60   54.99
   0   2   5 1039.00   54.99
   0   2  -5 1003.50   57.19
  -2  -2  -5  647.14   38.50
   2  -2   5  804.52   40.70
  -2   2  -5  680.23   39.00
   2   2   5  646.14   38.80
   2   2   5  680.23   34.70
  -2   2  -5  674.23   42.90
   4  -2   5 3216.58  154.38
   4  -2   5 3030.10  156.18
   4  -2   5 3233.98  152.08
  -4   2  -5 3034.80  156.98
  -4   2  -5 3055.69  150.88
   4   2   5 2839.52  146.99
   4   2   5 2926.11  153.68
   6  -2   5  771.02   46.90
  -6  -2  -5  618.94   42.00
   6  -2   5  702.03   48.40
   6  -2   5  788.42   44.60
  -6   2  -5  717.03   42.70
   6   2   5  665.43   40.00
   6   2   5  708.63   42.20
  -6   2  -5  712.63   48.30
   6   2   5  609.14   42.30
   8  -2   5   91.99   15.90
   8  -2   5  160.18   28.80
   8  -2   5  134.99   18.70
  -8  -2  -5   82.59   14.60
   8   2   5  105.19   17.20
   8   2   5   93.69   17.20
  -8   2  -5  117.49   22.90
   8   2   5   71.49   11.80
  10  -2   5  978.10   64.09
 -10  -2  -5  958.80   60.39
  10  -2   5  987.30   61.59
  10  -2   5  979.60   68.69
 -10   2  -5  967.40   66.89
  10   2   5  932.71   60.29
  10   2   5  872.11   56.79
  10   2   5  876.11   61.19
  12  -2   5  107.19   18.50
  12  -2   5  109.19   21.50
  12  -2   5  112.19   21.80
  12   2   5  152.18   28.00
 -12   2  -5  143.69   28.30
  12   2   5   80.09   17.10
  12   2   5  108.19   23.60
  14  -2   5   35.90   21.10
  14  -2   5   23.80   13.20
  14   2   5   26.10   12.60
  14   2   5   27.30   12.50
  14   2   5   20.30   12.00
  16  -2   5   81.69   32.30
  16  -2   5   30.20   17.60
  16   2   5   45.60   17.70
  16   2   5   85.89   22.10
  19  -3  -5   72.19   19.80
  19   3  -5   67.69   18.60
  19   3  -5   92.59   23.40
  17  -3  -5   29.80   23.90
 -17  -3   5    8.40   12.30
  17  -3  -5   15.10   11.30
  17   3  -5    6.10   12.90
  17   3  -5   16.10   10.90
  15  -3  -5    2.00   11.10
  15  -3  -5   17.10   14.20
  15  -3  -5    2.40    7.70
  15   3  -5    6.70    7.90
 -15   3   5    5.50   10.80
  15   3  -5   12.90    8.70
  13  -3  -5  191.18   31.40
  13  -3  -5  184.48   24.90
 -13  -3   5  152.58   19.90
  13  -3  -5  180.48   21.60
  13   3  -5  158.28   20.40
 -13   3   5  143.59   25.40
  11  -3  -5   35.70    9.70
  11  -3  -5   28.20   10.90
  11  -3  -5   31.90   13.60
 -11  -3   5   38.80   10.20
  11   3  -5   34.80    9.00
 -11   3   5   22.10    9.60
  -9  -3   5  371.06   26.40
   9  -3  -5  376.16   33.50
   9  -3  -5  324.57   30.30
   9   3  -5  376.46   26.20
  -9   3   5  313.17   30.70
   7  -3  -5  260.07   24.30
  -7  -3   5  276.57   20.10
   7  -3  -5  280.47   20.20
  -7   3   5  218.58   23.20
   7   3  -5  295.07   20.20
  -5  -3   5   81.69    8.80
   5  -3  -5   89.09    8.50
   5   3  -5   70.19   13.70
   5   3  -5   53.69    7.70
  -5   3   5   75.09   12.60
   3  -3  -5  375.46   27.10
  -3  -3   5  412.86   27.20
   3  -3  -5  403.56   22.30
  -3  -3   5  403.76   25.30
  -3   3   5  388.86   27.50
   3   3  -5  410.16   26.00
   3   3  -5  400.46   27.00
  -1  -3   5 1134.49   58.49
  -1  -3   5 1036.20   57.69
   1  -3  -5 1048.30   50.49
   1  -3  -5 1077.19   56.79
   1   3  -5 1002.90   58.19
   1   3  -5 1035.30   57.59
  -1   3   5 1061.99   56.89
  -1  -3  -5 1340.47   68.39
   1  -3   5 1305.37   72.79
   1  -3   5 1364.76   71.29
   1   3   5 1327.07   68.79
  -1   3  -5 1370.36   70.89
  -1   3  -5 1278.17   73.49
   3  -3   5 3768.72  175.28
   3  -3   5 3659.03  173.08
  -3  -3  -5 3273.37  168.98
   3   3   5 3508.35  165.78
  -3   3  -5 3367.86  176.98
  -3   3  -5 3390.26  171.68
   3   3   5 3432.56  169.08
   5  -3   5 1823.02  101.79
  -5  -3  -5 1631.44   92.29
   5  -3   5 1985.50   99.89
   5  -3   5 1918.41   96.79
  -5   3  -5 1794.42   95.19
   5   3   5 1807.52   90.59
   5   3   5 1740.03   92.59
  -7  -3  -5 1242.58   75.89
   7  -3   5 1507.15   83.49
   7  -3   5 1527.55   81.39
   7   3   5 1406.66   76.99
  -7   3  -5 1439.46   79.19
   7   3   5 1394.96   75.29
   7   3   5 1402.46   77.89
  -7   3  -5 1508.05   87.29
   9  -3   5   -0.70    7.60
   9  -3   5   19.10   10.10
   9  -3   5   19.00    9.40
  -9  -3  -5    5.50    5.40
   9   3   5    8.70    5.80
   9   3   5    2.70    5.50
   9   3   5   10.20    6.00
  -9   3  -5    2.20    8.00
  11  -3   5   14.20   10.90
  11  -3   5   24.60   13.90
  11  -3   5    9.60   11.50
 -11   3  -5    8.00    9.70
  11   3   5   12.70    8.50
  11   3   5   23.80   10.20
  11   3   5   -3.00    7.00
  13  -3   5   64.49   18.80
  13  -3   5   97.19   24.70
 -13   3  -5  135.39   28.70
  13   3   5   76.99   18.60
  13   3   5   79.39   21.10
  13   3   5  116.39   19.70
  15  -3   5  128.29   27.60
  15  -3   5  134.19   35.90
  15   3   5  121.39   22.60
  15   3   5  112.89   25.20
  18  -4  -5   44.70   25.90
  18   4  -5   61.49   15.50
  18   4  -5   43.10   16.20
  16  -4  -5   68.49   26.20
  16  -4  -5   66.99   19.80
  16   4  -5  113.99   21.70
  16   4  -5   92.99   17.30
  14  -4  -5  108.79   22.90
  14  -4  -5  151.88   24.00
  14  -4  -5  152.38   31.70
 -14  -4   5   89.19   16.30
  14   4  -5  135.59   21.80
 -14   4   5   81.79   19.70
  14   4  -5  147.69   21.00
  12  -4  -5  168.08   20.20
  12  -4  -5  192.98   31.20
 -12  -4   5  171.48   18.30
 -12   4   5  177.98   29.00
  12   4  -5  176.88   19.00
  12   4  -5  173.18   17.90
  10  -4  -5  143.89   16.50
 -10  -4   5  147.09   14.80
  10  -4  -5  106.49   18.50
  10   4  -5  134.99   14.10
 -10   4   5  167.48   22.60
   8  -4  -5  115.39   25.90
  -8  -4   5   70.19   10.40
   8  -4  -5   60.19   10.30
   8  -4  -5   49.90   13.00
   8   4  -5   59.39    9.50
   8   4  -5   67.19   12.80
   6  -4  -5  129.59   12.70
  -6  -4   5  136.99   12.10
   6  -4  -5  144.59   19.60
   6   4  -5  135.19   14.00
   6   4  -5  123.39   15.00
  -6   4   5  154.68   18.40
  -4  -4   5  914.71   52.19
  -4  -4   5  891.41   48.10
   4  -4  -5  860.41   46.50
   4  -4  -5  873.71   52.89
  -4   4   5  865.61   53.49
   4   4  -5  890.91   48.90
   4   4  -5  842.32   51.39
   2  -4  -5  635.44   39.60
   2  -4  -5  671.63   34.40
  -2  -4   5  673.63   39.10
  -2  -4   5  637.14   40.40
  -2   4   5  653.33   40.60
   2   4  -5  658.33   40.70
   2   4  -5  663.53   40.80
   0  -4   5  116.99   13.20
   0  -4  -5  108.09   10.60
   0  -4   5  105.49   12.30
   0   4   5  110.09   11.10
   0   4   5  108.69    6.50
   0   4  -5  102.49   12.20
   2  -4   5  116.99   14.10
   2  -4   5  129.29   14.50
   2  -4   5  152.18   16.70
   2   4   5  136.99   11.40
   2   4   5  121.79    8.60
  -2   4  -5  125.19   15.90
  -2   4  -5  130.29   13.90
   4  -4   5   62.59   11.40
   4  -4   5   77.59   16.60
  -4  -4  -5   53.59    7.50
   4  -4   5   80.39   16.80
  -4   4  -5   57.69   10.60
  -4   4  -5   89.89   19.00
   4   4   5   63.99    7.50
   6  -4   5 1169.78   73.29
   6  -4   5 1261.97   70.39
   6  -4   5 1148.99   66.89
  -6  -4  -5 1013.20   59.39
  -6   4  -5 1310.47   74.79
  -6   4  -5 1104.99   65.19
   6   4   5 1087.99   60.09
   6   4   5 1059.99   60.29
  -8  -4  -5 1268.57   75.29
   8  -4   5 1575.44   84.89
   8  -4   5 1499.15   92.29
   8   4   5 1420.66   77.19
  -8   4  -5 1399.46   81.49
   8   4   5 1415.36   77.39
   8   4   5 1388.76   77.89
  -8   4  -5 1624.14   92.59
  10  -4   5   95.29   23.80
  10  -4   5  147.09   21.90
  10  -4   5  117.69   22.70
  10   4   5  154.28   18.40
  10   4   5  149.99   17.50
 -10   4  -5  101.69   21.50
  10   4   5  133.19   16.20
  12  -4   5  216.88   35.40
  12  -4   5  201.28   37.40
  12  -4   5  200.38   34.10
 -12   4  -5  204.88   36.40
  12   4   5  193.28   23.70
  12   4   5  208.28   23.80
  12   4   5  226.48   28.50
  14  -4   5   59.59   20.50
  14  -4   5   43.60   25.60
  14   4   5   50.59   16.10
  14   4   5   80.59   19.60
  14   4   5   68.19   18.40
  17  -5  -5   71.29   20.30
  17   5  -5   64.39   15.90
  17   5  -5   72.59   15.80
  15  -5  -5   22.80   13.30
  15  -5  -5   37.80   14.90
  15   5  -5   22.10    8.90
  15   5  -5   40.50   11.50
  13  -5  -5   78.59   20.60
 -13  -5   5   78.49   12.00
  13  -5  -5   97.99   35.10
  13   5  -5   87.59   13.90
  13   5  -5   72.99   13.80
  11  -5  -5  493.25   43.00
  11  -5  -5  530.05   48.30
  11  -5  -5  540.95   38.50
  11   5  -5  472.55   33.10
  11   5  -5  507.45   40.60
  11   5  -5  513.95   32.10
 -11   5   5  477.25   44.10
   9  -5  -5  356.26   34.70
   9  -5  -5  521.75   47.20
  -9  -5   5  411.36   26.30
   9  -5  -5  422.86   31.10
  -9   5   5  430.76   38.00
   9   5  -5  466.25   35.20
   9   5  -5  422.76   26.80
   7  -5  -5  170.78   15.90
   7  -5  -5  162.38   21.10
  -7  -5   5  148.19   13.00
   7  -5  -5  141.19   18.60
  -7   5   5  144.79   19.70
   7   5  -5  178.78   19.00
   7   5  -5  174.18   13.70
  -5  -5   5  109.99   10.40
   5  -5  -5   79.59   14.10
   5  -5  -5  109.89   11.10
   5  -5  -5   72.79   12.60
  -5   5   5  107.79   18.10
   5   5  -5   96.49   10.80
   5   5  -5   98.39   15.00
  -3  -5   5  136.49   18.00
  -3  -5   5  112.49   11.50
   3  -5  -5  101.89   10.00
   3  -5  -5  115.89   13.60
  -3   5   5  110.09   14.10
   3   5  -5  113.09   12.80
   3   5  -5   89.49   13.90
   1  -5  -5  189.18   16.00
  -1  -5   5  190.88   18.40
   1  -5  -5  178.78   12.30
  -1  -5   5  157.68   16.30
  -1  -5   5  160.58   16.30
   1   5  -5  160.48   16.80
  -1   5   5  181.68   16.70
  -1   5   5  185.48   11.70
   1   5  -5  190.68   18.30
   1  -5   5    8.10    5.60
   1  -5   5   17.70    7.90
   1  -5   5    5.50    5.10
   1   5   5   10.30    2.50
  -1   5  -5    7.90    5.20
  -1   5  -5    9.90    5.20
   1   5   5   10.80    4.50
   3  -5   5  526.35   37.10
   3  -5   5  524.15   40.00
   3  -5   5  599.04   39.50
  -3  -5  -5  543.25   30.00
  -3   5  -5  499.25   39.60
   3   5   5  518.05   30.70
   3   5   5  556.44   30.00
  -3   5  -5  517.55   35.90
   5  -5   5  310.87   28.30
   5  -5   5  318.17   31.00
   5  -5   5  304.17   26.50
  -5   5  -5  292.67   25.60
   5   5   5  307.37   19.90
  -5   5  -5  344.47   31.80
   5   5   5  318.47   21.40
   7  -5   5  372.76   31.80
   7  -5   5  400.66   34.90
   7  -5   5  429.86   39.40
  -7   5  -5  407.16   37.70
   7   5   5  363.56   23.60
   7   5   5  365.96   24.80
  -7   5  -5  345.57   29.90
   9  -5   5   37.20   17.70
   9  -5   5   38.60   11.50
  -9   5  -5   29.60    9.80
  -9   5  -5   53.89   17.90
   9   5   5   29.00    8.80
   9   5   5   37.90    7.70
  11  -5   5  861.01   61.39
  11  -5   5  947.81   69.59
  11   5   5  865.11   52.29
  11   5   5  762.52   49.20
  11   5   5  779.02   52.09
  13  -5   5   42.70   15.80
  13  -5   5   98.09   43.90
  13   5   5   56.29   12.80
  13   5   5   61.99   16.00
  13   5   5   78.39   15.70
  15  -5   5   35.40   15.70
  15   5   5   53.89   14.20
  15   5   5   44.10   14.10
  16  -6  -5   22.70   13.10
  16   6  -5   23.70    9.60
  16   6  -5   26.70    9.40
  16   6  -5   12.50   12.00
  14  -6  -5   44.00   17.70
  14  -6  -5   33.90   13.70
  14   6  -5   45.70   10.10
  14   6  -5   14.30   11.20
 -14   6   5   37.20   19.50
  14   6  -5   30.30    7.40
  12  -6  -5  101.29   21.90
  12   6  -5  137.49   22.60
 -12   6   5  142.19   28.60
  10  -6  -5  102.69   20.10
  10  -6  -5   76.99   15.20
  10  -6  -5  128.29   17.80
  10   6  -5  134.59   11.20
  10   6  -5   86.69   16.70
 -10   6   5  107.09   21.50
   8  -6  -5   76.49   17.40
   8  -6  -5   59.99   11.40
   8  -6  -5   39.50   12.80
  -8   6   5   50.79   14.40
   8   6  -5   56.49    8.90
   8   6  -5   57.79   13.80
   6  -6  -5   18.70    6.70
   6  -6  -5   38.80   14.10
  -6  -6   5   29.70    6.50
   6  -6  -5   20.80    8.50
   6   6  -5   20.90    6.00
  -6   6   5   34.70   11.10
   6   6  -5   32.60    9.80
  -4  -6   5  265.07   19.50
   4  -6  -5  253.17   24.20
   4  -6  -5  282.87   26.30
   4  -6  -5  259.27   20.00
  -4  -6   5  292.77   28.80
  -4   6   5  281.07   26.10
   4   6  -5  294.97   22.50
  -4   6   5  262.57   19.40
   4   6  -5  274.37   24.30
   2  -6  -5   74.29   12.40
   2  -6  -5   64.39   13.00
  -2  -6   5   78.49   12.70
   2  -6  -5   65.99    9.10
  -2  -6   5   67.59   15.20
  -2  -6   5   60.19   10.60
  -2   6   5   65.39   12.60
  -2   6   5   69.99    7.60
   2   6  -5   71.79   13.50
   2   6  -5   71.99   13.10
   0  -6   5  424.46   32.40
   0  -6  -5  395.56   27.00
   0  -6  -5  427.76   24.60
   0  -6   5  445.36   37.10
   0  -6   5  385.86   30.70
   0   6   5  415.66   28.80
   0   6  -5  393.26   32.60
   0   6  -5  423.36   31.20
   0   6   5  420.96   23.50
   2  -6   5  148.39   19.90
   2  -6   5  111.49   18.80
   2  -6   5  131.39   17.90
  -2  -6  -5  140.19   11.00
   2   6   5  139.39   12.60
  -2   6  -5   96.59   16.30
   2   6   5  119.49   10.00
  -2   6  -5  124.79   15.40
   4  -6   5   35.10   10.20
   4  -6   5   22.20   10.00
  -4   6  -5   52.29   16.20
   4   6   5   38.40    6.90
   6  -6   5    4.80    6.70
   6  -6   5    4.10    6.00
   6  -6   5    3.20    7.90
  -6   6  -5    8.20   10.00
   6   6   5   -5.10    3.30
  -6   6  -5    7.40    6.70
   8  -6   5   29.80   15.00
   8  -6   5   53.79   16.80
  -8   6  -5   43.60   14.90
  -8   6  -5   25.00   10.60
   8   6   5   59.69   11.00
  10  -6   5  213.48   36.30
  10  -6   5  326.57   34.30
  10  -6   5  264.57   33.20
 -10   6  -5  309.57   37.20
 -10   6  -5  249.18   28.00
  12  -6   5   38.30   30.50
  12   6   5   10.60   10.40
 -12   6  -5   38.10   21.30
  14  -6   5   13.20   16.50
  14   6   5   24.50   15.30
  15  -7  -5   -4.90   11.10
  15   7  -5   12.00   11.10
  13  -7  -5   30.10   13.20
  13  -7  -5   16.50   13.50
  13   7  -5    9.80   10.40
 -13   7   5   18.70   16.60
  11  -7  -5   79.19   18.00
  11  -7  -5  123.59   25.40
  11  -7  -5   63.29   16.40
 -11   7   5   82.99   20.70
  11   7  -5  101.19   19.70
   9  -7  -5  224.08   22.30
   9  -7  -5  124.59   22.70
  -9   7   5  189.78   30.30
   9   7  -5  180.78   22.40
   7  -7  -5  596.64   40.10
   7  -7  -5  559.34   48.10
   7  -7  -5  554.84   45.60
   7   7  -5  626.94   35.60
  -7   7   5  595.84   47.30
   7   7  -5  587.54   43.80
   5  -7  -5  300.87   29.90
  -5  -7   5  282.87   19.30
  -5  -7   5  259.57   20.10
   5  -7  -5  289.07   22.60
   5  -7  -5  278.47   27.20
   5   7  -5  297.77   22.90
  -5   7   5  227.38   26.90
   5   7  -5  271.87   26.00
  -3  -7   5  108.99   14.60
   3  -7  -5   96.89   15.70
   3  -7  -5  110.69   15.00
   3  -7  -5  114.29   12.80
  -3  -7   5  140.69   19.90
  -3   7   5  118.39   11.60
  -3   7   5  119.99   16.40
   3   7  -5  121.29   18.60
   3   7  -5  131.89   16.00
  -1  -7   5  131.69   16.90
  -1  -7   5  141.29   17.00
   1  -7  -5  151.38   15.50
   1  -7  -5  140.59   16.70
   1  -7  -5  126.59   12.60
  -1  -7   5  117.99   17.90
  -1   7   5  139.69   16.40
  -1   7   5  156.88   12.20
   1   7  -5  149.88   18.50
   1   7  -5  153.68   20.70
   1  -7   5  727.13   49.10
   1  -7   5  657.23   48.30
   1  -7   5  783.22   50.69
  -1  -7  -5  730.43   42.30
  -1  -7  -5  748.83   41.40
   1   7   5  728.83   39.20
   1   7   5  754.02   44.10
  -1   7  -5  699.33   47.40
  -1   7  -5  707.83   50.99
   3  -7   5   50.09   13.50
   3  -7   5   74.59   16.30
   3  -7   5  119.99   22.70
  -3   7  -5  103.69   21.00
  -3   7  -5   68.19   14.10
   3   7   5   74.69    8.60
   5  -7   5  218.28   26.20
   5  -7   5  187.88   26.30
   5   7   5  217.68   17.20
  -5   7  -5  204.48   27.50
  -5   7  -5  207.98   22.70
   7  -7   5   -3.30    8.70
   7  -7   5  -14.80   18.20
   7   7   5    9.60    5.40
  -7   7  -5    7.60   10.60
  -7   7  -5   -6.40    6.80
   9  -7   5   13.10   11.70
   9  -7   5    6.30    9.60
   9  -7   5   -9.00   11.90
  -9   7  -5   14.10    9.90
  -9   7  -5    7.80    8.50
   9   7   5   15.20    7.00
  11  -7   5   12.70   11.10
  11   7   5   14.10    8.90
 -11   7  -5   35.80   16.10
  13  -7   5   26.50   15.80
  13   7   5    6.40   11.30
  13   7   5   11.40   12.00
  14  -8  -5   65.19   20.20
  14   8  -5   72.09   18.70
  12  -8  -5   18.00   13.20
  12  -8  -5    9.60   11.40
 -12   8   5   15.30   15.80
  12   8  -5   12.00   11.00
  10  -8  -5   71.69   15.90
  10  -8  -5   72.29   16.80
  10  -8  -5   74.29   21.70
 -10   8   5   32.70   15.10
  10   8  -5   64.89   17.50
   8  -8  -5  490.05   42.80
   8  -8  -5  483.25   36.00
   8   8  -5  442.46   37.80
  -8   8   5  375.16   40.50
   6  -8  -5   40.10   14.80
   6  -8  -5   44.70   10.00
   6  -8  -5   40.20   12.30
   6   8  -5   33.20    8.20
  -6   8   5   27.10   11.90
   6   8  -5   30.10   11.00
  -4  -8   5 1237.68   68.99
   4  -8  -5 1222.48   75.89
  -4  -8   5 1252.37   75.89
   4  -8  -5 1156.98   76.59
   4  -8  -5 1269.57   70.19
  -4  -8   5 1234.28   66.99
   4   8  -5 1293.47   71.99
  -4   8   5 1215.18   76.99
   4   8  -5 1277.57   75.79
  -4   8   5 1330.17   68.39
  -2  -8   5  137.89   16.00
   2  -8  -5  167.98   18.40
   2  -8  -5  144.39   14.90
  -2  -8   5  132.89   17.80
  -2  -8   5  152.08   22.80
   2  -8  -5  146.19   18.30
   2   8  -5  117.59   18.50
  -2   8   5  145.09   18.70
   2   8  -5  178.48   20.50
   0  -8   5   75.49   16.50
   0  -8  -5   93.29   14.30
   0  -8  -5   80.29   11.10
   0  -8   5   97.69   17.90
   0  -8   5   87.89   17.80
   0   8  -5   55.19   12.80
   0   8   5   82.29   13.40
   0   8   5   66.69    9.40
   0   8  -5   71.79   15.30
   2  -8   5  192.58   24.70
   2  -8   5  179.58   36.40
   2  -8   5  229.38   24.80
  -2   8  -5  226.98   23.20
   2   8   5  201.48   17.60
   2   8   5  195.58   15.30
  -2   8  -5  208.38   26.10
   4  -8   5 1087.19   69.19
   4  -8   5  921.21   64.09
  -4   8  -5  925.11   68.49
  -4   8  -5  969.60   62.19
   4   8   5  976.60   53.09
   6  -8   5   14.20   12.60
   6  -8   5   39.70   16.20
   6   8   5   49.70    9.90
  -6   8  -5   31.80   15.30
  -6   8  -5   38.10   12.00
   8  -8   5   44.70   17.50
  -8   8  -5   14.40   12.30
   8   8   5   28.00    8.80
  -8   8  -5   63.59   19.90
  10  -8   5  -29.50   25.10
  10   8   5   -4.60    7.40
 -10   8  -5    6.80    9.10
 -10   8  -5  -10.50   11.60
  12  -8   5   15.20   15.40
  12   8   5   35.20   11.60
  12   8   5  -19.50   11.10
  13  -9  -5   32.50   15.90
  13   9  -5   31.20   14.30
  11  -9  -5    0.90   13.10
  11  -9  -5   25.40   12.90
 -11   9   5   35.00   31.60
  11   9  -5   16.90   12.00
   9  -9  -5   64.89   15.60
   9  -9  -5   27.20   12.90
  -9   9   5   56.09   18.60
   9   9  -5   16.90   12.30
   7  -9  -5   49.50   16.20
   7  -9  -5   40.20   11.70
   7  -9  -5   17.70   11.10
   7   9  -5   28.80   11.80
  -7   9   5   21.20   10.90
   5  -9  -5  240.18   23.60
   5   9  -5  261.37   27.40
  -5   9   5  289.87   22.50
  -5   9   5  221.88   28.80
   5   9  -5  252.77   22.20
   3  -9  -5   84.99   16.00
  -3  -9   5   68.69   12.20
   3  -9  -5   95.09   14.30
  -3  -9   5   60.79   15.00
   3  -9  -5   88.19   18.40
   3   9  -5   94.29   16.80
  -3   9   5   76.29   11.70
   3   9  -5   62.59   14.00
  -3   9   5   58.19   16.50
   1  -9  -5   19.90    7.70
   1  -9  -5   31.40   10.40
  -1  -9   5   15.20    9.60
   1  -9  -5   29.00    8.20
  -1  -9   5   16.90    8.20
  -1  -9   5   14.70    9.10
   1   9  -5   11.80    8.90
  -1   9   5   14.90    9.00
  -1   9   5   21.00    6.20
   1   9  -5   11.10    7.70
   1  -9   5  762.12   53.19
   1  -9   5  705.13   51.99
  -1  -9  -5  644.64   40.20
   1  -9   5  710.93   50.59
   1   9   5  666.83   39.20
  -1   9  -5  738.53   54.59
   1   9   5  670.13   43.40
  -1   9  -5  649.14   48.10
   3  -9   5  122.89   25.60
  -3   9  -5  159.48   28.90
   3   9   5  125.69   12.80
   5  -9   5   64.19   17.50
   5  -9   5   91.69   22.70
   5  -9   5   70.29   18.10
  -5   9  -5   74.29   17.60
   5   9   5   73.49   11.60
  -5   9  -5   70.39   15.70
   7  -9   5   85.09   21.70
   7   9   5  138.29   16.50
  -7   9  -5   91.19   24.90
   9  -9   5   32.90   16.10
  -9   9  -5   14.40   11.40
   9   9   5   28.40   10.60
  -9   9  -5   18.80   15.40
  11  -9   5    5.10   14.40
  11   9   5    9.20   11.50
  12 -10  -5  126.19   29.40
  12  10  -5  143.09   27.90
  10 -10  -5   24.10   14.20
  10 -10  -5   38.40   16.20
  10  10  -5   40.70   16.20
 -10  10   5   57.79   22.80
   8 -10  -5   11.30   12.60
   8 -10  -5   54.59   19.50
   8  10  -5   46.60   14.10
  -8  10   5   27.80   16.00
   6 -10  -5  135.59   21.50
   6 -10  -5  132.59   25.30
   6 -10  -5  122.19   21.40
  -6  10   5  109.49   24.30
   6  10  -5  135.59   22.20
  -4 -10   5   67.59   11.80
   4 -10  -5   70.09   15.80
   4 -10  -5   65.19   17.30
   4 -10  -5   80.39   15.30
  -4 -10   5   71.99   11.40
  -4  10   5   77.79   12.90
   4  10  -5   91.89   16.40
  -4  10   5   70.89   17.20
   2 -10  -5   11.10    7.20
  -2 -10   5   12.80    9.30
  -2 -10   5   18.60    8.90
   2 -10  -5   11.40    7.70
  -2  10   5   22.40    6.80
   2  10  -5   14.80    8.40
  -2  10   5   32.30   11.90
   2  10  -5   35.00   15.90
   0 -10   5   49.70   13.70
   0 -10  -5   29.70    7.90
   0 -10  -5   19.90    8.70
   0  10   5   20.90    6.70
   0  10   5   26.30   10.10
   0  10  -5   22.60   11.70
   0  10  -5   21.90   10.10
   2 -10   5   13.30   10.40
   2 -10   5   17.50   13.30
   2 -10   5   23.90   10.50
  -2  10  -5    5.30   10.50
  -2  10  -5   32.00   11.90
   2  10   5   18.90    6.00
   4 -10   5   13.20   12.40
   4 -10   5   26.50   15.90
  -4  10  -5   20.00   15.70
  -4  10  -5   25.70   10.80
   4  10   5   42.60    8.40
   6 -10   5   -1.50   12.60
  -6  10  -5   -2.00    9.60
  -6  10  -5   33.70   15.90
   6  10   5   18.20    7.60
   8 -10   5   97.69   27.40
   8  10   5   69.49   14.00
  -8  10  -5   36.80   14.60
 -10  10  -5   77.99   20.50
   9 -11  -5  136.59   27.30
   9 -11  -5  156.28   32.40
   9  11  -5  134.59   24.10
  -9  11   5  106.79   27.70
   7 -11  -5    5.10   11.00
  -7  11   5    3.10   14.30
   7  11  -5   12.50   11.60
   5 -11  -5   10.00   13.10
   5 -11  -5  -21.40   10.00
   5  11  -5    0.20    9.50
  -5  11   5   16.30   13.00
   3 -11  -5  117.29   22.40
   3 -11  -5   71.19   15.50
  -3 -11   5  110.29   17.80
  -3 -11   5  117.49   15.20
   3 -11  -5  118.69   19.90
  -3  11   5  102.79   20.60
  -3  11   5   94.09   14.20
   3  11  -5   93.29   18.30
   1 -11  -5   70.89   13.80
  -1 -11   5  107.79   18.40
  -1 -11   5   95.19   18.90
   1  11  -5   45.50   13.60
  -1  11   5   80.89   12.10
   1  11  -5   58.59   16.20
   1 -11   5   52.19   23.90
   1 -11   5   81.79   19.20
   1  11   5   64.49   10.40
  -1  11  -5   72.09   20.20
  -1  11  -5   34.80   12.80
   3 -11   5    4.50   11.60
  -3  11  -5   11.00   10.40
   3  11   5    4.00    6.10
  -3  11  -5   26.60   15.60
   5 -11   5   24.00   17.60
   5  11   5   13.10    7.10
  -5  11  -5    7.60   11.30
   7  11   5    4.90    7.90
  -7  11  -5    1.30   11.60
   8 -12  -5   18.30   16.00
  -8  12   5    5.40   20.30
   8  12  -5  -11.20   12.90
   6 -12  -5   19.90   16.50
   6  12  -5   21.40   14.20
  -6  12   5   35.20   18.60
   4 -12  -5   60.49   16.00
   4 -12  -5   66.39   18.80
  -4  12   5   53.29   12.00
   4  12  -5   53.99   16.00
  -4  12   5   67.89   20.50
   2 -12  -5   35.90   12.40
  -2 -12   5   38.80   13.00
  -2 -12   5   36.70   12.60
   2 -12  -5   27.80   12.00
   2 -12  -5   66.69   16.90
   2  12  -5   39.10   14.00
  -2  12   5   33.40   13.50
  -2  12   5   32.50    8.40
   0 -12   5   -5.90   12.70
   0  12   5    8.20    6.90
   0  12  -5   -4.00    9.80
   2 -12   5   41.00   20.00
   2  12   5   68.89   11.70
  -2  12  -5   37.90   14.30
   4 -12   5   13.30   19.70
   4  12   5   12.70    7.50
  -4  12  -5    5.80   11.50
  18   0  -6   21.30   21.10
  18   0  -6   12.90   11.20
  16   0  -6  324.27   37.70
  16   0  -6  356.36   36.80
 -16   0   6  235.18   32.80
  14   0  -6  259.67   30.10
 -14   0   6  170.38   26.90
  14   0  -6  233.08   27.20
 -12   0   6  969.30   66.59
  12   0  -6 1104.29   69.39
  12   0  -6 1119.29   70.19
  10   0  -6  144.09   17.90
 -10   0   6  138.19   18.00
   8   0  -6 1826.42   97.99
  -8   0   6 1778.22   97.79
  -6   0   6  547.55   36.40
   6   0  -6  591.44   37.00
  -4   0   6 1383.46   73.59
  -2   0   6  561.84   34.50
   2   0  -6  598.14   32.30
   0   0   6 2515.15  111.49
   0   0  -6 2154.58  114.69
   0   0  -6 2160.28  110.39
  -2   0  -6  450.75   30.70
   2   0   6  509.45   31.00
  -2   0  -6  431.76   25.90
   2   0   6  422.86   26.30
   4   0   6 4464.55  217.48
  -4   0  -6 4110.89  211.08
  -4   0  -6 4324.87  217.58
   4   0   6 4654.43  212.68
  -6   0  -6  490.15   36.80
   6   0   6  523.35   32.70
   6   0   6  434.16   35.20
   6   0   6  502.55   34.80
  -8   0  -6  130.59   22.80
   8   0   6   65.29   14.30
   8   0   6   74.69   12.70
   8   0   6   90.49   18.50
  10   0   6  724.83   48.40
  10   0   6  712.33   54.39
 -10   0  -6  708.33   52.89
  10   0   6  677.33   50.59
 -12   0  -6   21.00   14.40
  12   0   6   29.50   15.20
  12   0   6   21.60   12.90
  12   0   6   20.70   10.90
  14   0   6   56.39   21.40
  14   0   6   62.99   19.30
  16   0   6   22.30   24.40
  16   0   6   17.20   18.00
  19  -1  -6   64.29   26.30
  19  -1  -6   35.00   21.60
  19   1  -6   60.99   23.60
  19   1  -6   58.49   17.60
  17  -1  -6  144.49   30.20
  17  -1  -6  174.18   35.90
  17   1  -6  153.88   29.00
  17   1  -6  125.89   47.90
  15  -1  -6  144.59   27.00
  15   1  -6   73.39   16.20
  15   1  -6  102.99   23.00
 -15   1   6   77.79   19.50
  13  -1  -6   61.39   14.80
 -13  -1   6   36.40   10.10
  13  -1  -6   45.40   13.70
 -13   1   6   56.29   17.10
  13   1  -6   68.99   17.20
 -11  -1   6  387.16   31.70
  11  -1  -6  376.76   33.10
  11   1  -6  355.36   30.80
 -11   1   6  376.66   33.50
  -9  -1   6  644.04   44.20
  -9   1   6  690.53   46.50
   9   1  -6  685.83   44.70
  -7  -1   6 2185.48  113.59
  -7   1   6 2168.98  115.79
   7   1  -6 2214.48  113.59
  -5  -1   6 2045.20  113.19
  -5   1   6 2467.75  120.49
  -3  -1   6  743.43   44.10
  -3   1   6  797.52   45.40
   3   1  -6  804.02   44.80
   3   1  -6  793.72   43.60
   1  -1  -6   53.39    7.40
  -1  -1   6   69.69    7.80
   1  -1  -6   51.29    5.10
  -1  -1   6   58.69    7.90
  -1   1   6   54.99    5.20
  -1   1   6   55.29    7.60
   1   1  -6   62.59    7.50
  -1  -1  -6 2544.35  127.59
  -1  -1  -6 2706.43  133.69
   1  -1   6 2666.93  134.69
   1  -1   6 3034.20  132.29
  -1   1  -6 2632.34  130.69
   1   1   6 2397.56  127.69
   1   1   6 2770.22  133.29
   3  -1   6  200.38   18.60
   3  -1   6  204.88   16.10
  -3  -1  -6  224.88   18.50
  -3   1  -6  200.38   19.20
   3   1   6  194.38   17.00
  -3   1  -6  207.98   15.60
   3   1   6  166.38   13.40
  -5  -1  -6  345.27   27.90
   5  -1   6  379.06   26.40
   5  -1   6  400.86   30.60
   5  -1   6  366.26   28.30
   5   1   6  359.56   27.90
  -5   1  -6  384.56   30.90
  -5   1  -6  367.86   25.20
   5   1   6  356.66   24.20
   7  -1   6  431.06   33.20
   7  -1   6  412.76   33.00
  -7  -1  -6  374.86   31.70
   7  -1   6  426.56   35.40
   7   1   6  399.96   28.60
   7   1   6  408.46   31.20
   7   1   6  417.06   32.90
  -7   1  -6  404.16   34.30
  -9  -1  -6  843.12   54.99
   9  -1   6  794.82   51.39
   9  -1   6  816.02   57.79
   9  -1   6  766.42   53.39
   9   1   6  759.12   51.99
  -9   1  -6  817.02   57.59
   9   1   6  757.22   54.29
   9   1   6  716.03   48.70
  11  -1   6  106.29   19.70
  11  -1   6  218.28   35.40
 -11  -1  -6  121.59   23.30
  11  -1   6  154.78   23.80
  11   1   6  105.29   20.80
 -11   1  -6  175.18   29.90
  11   1   6  147.39   22.00
  13  -1   6   47.20   19.10
  13  -1   6   16.50   11.00
  13  -1   6   38.40   15.30
  13   1   6   47.40   15.50
  13   1   6   59.69   19.10
  13   1   6   70.89   17.00
 -13   1  -6   45.70   16.40
  15  -1   6   44.80   18.90
  15  -1   6   56.29   30.30
  15   1   6   65.59   27.20
  15   1   6   42.80   18.40
  18  -2  -6   48.10   25.20
  18  -2  -6   32.00   14.90
  18   2  -6   46.00   20.00
  18   2  -6   44.10   16.10
  16  -2  -6  339.37   38.30
 -16  -2   6  296.47   32.90
  16  -2  -6  326.67   41.20
  16   2  -6  369.36   38.00
  16   2  -6  354.36   35.60
  14  -2  -6  295.47   35.40
 -14  -2   6  261.27   29.40
  14   2  -6  287.97   30.10
  14   2  -6  338.07   31.50
 -12  -2   6  290.37   27.00
  12  -2  -6  296.67   32.10
  12  -2  -6  276.47   29.80
 -12   2   6  292.87   31.20
  12   2  -6  326.67   28.70
  10  -2  -6  257.67   27.00
 -10  -2   6  198.18   20.30
 -10   2   6  172.58   21.80
  10   2  -6  182.58   19.30
  -8  -2   6   -8.20    3.10
   8  -2  -6    6.90    5.90
   8   2  -6   -0.80    3.00
  -8   2   6   -2.00    5.80
  -6  -2   6  784.42   43.30
  -6   2   6  659.33   45.50
  -4  -2   6  643.74   39.00
   4  -2  -6  656.03   41.00
   4   2  -6  690.13   39.50
   4   2  -6  691.23   40.20
   2  -2  -6  118.19   11.80
  -2  -2   6  119.59   11.80
  -2  -2   6  110.79   11.60
   2   2  -6  133.99   12.30
  -2   2   6  115.99   11.80
   2   2  -6  109.29   11.70
   0  -2  -6    3.70    3.10
   0  -2   6    9.50    4.10
   0  -2  -6    7.80    1.20
   0  -2   6    3.60    3.00
   0   2  -6   11.90    8.80
   0   2  -6    5.60    3.50
   0   2   6    6.90    3.30
  -2  -2  -6  710.93   43.30
  -2   2  -6  764.92   48.00
  -2   2  -6  742.83   43.10
   2   2   6  806.32   43.80
   2   2   6  761.92   38.50
   4  -2   6  186.58   19.60
   4  -2   6  203.08   17.30
   4  -2   6  209.18   19.10
  -4  -2  -6  146.39   15.70
  -4   2  -6  173.58   15.80
   4   2   6  172.88   13.20
  -4   2  -6  193.28   20.80
   4   2   6  177.88   16.10
   6  -2   6  503.25   35.60
  -6  -2  -6  406.86   31.90
   6  -2   6  521.95   38.40
   6   2   6  418.36   32.00
  -6   2  -6  465.45   31.50
   6   2   6  452.95   31.60
  -6   2  -6  499.25   38.00
   6   2   6  426.26   28.80
  -8  -2  -6  304.67   27.10
   8  -2   6  338.37   27.90
   8  -2   6  273.87   33.40
   8  -2   6  301.27   28.70
  -8   2  -6  314.07   31.60
   8   2   6  300.07   27.40
   8   2   6  282.87   23.60
   8   2   6  333.57   27.10
  10  -2   6   62.99   14.60
  10  -2   6   47.60   13.80
  10  -2   6   81.39   19.80
 -10  -2  -6   71.79   16.30
  10   2   6   69.39   13.20
 -10   2  -6   41.20   13.40
  10   2   6   86.09   18.70
  10   2   6   46.70   12.90
  12  -2   6  201.48   32.20
  12  -2   6  178.58   30.30
  12  -2   6  215.78   30.50
  12   2   6  181.18   30.40
  12   2   6  169.98   24.20
  12   2   6  161.88   28.60
 -12   2  -6  148.69   25.30
  14  -2   6   22.80   15.00
  14  -2   6   64.29   27.40
  14   2   6    4.00   16.30
  14   2   6   42.30   19.10
  14   2   6   37.40   17.70
  16  -2   6  -16.30   31.50
  16   2   6  -19.00   18.00
  19  -3  -6   42.20   18.00
  19   3  -6    1.90   17.40
  19   3  -6   27.60   14.80
 -17  -3   6   37.70   16.50
  17  -3  -6   41.60   15.60
  17  -3  -6   69.99   20.10
  17   3  -6   35.20   12.00
  17   3  -6   11.50   12.30
  15  -3  -6  137.29   25.70
  15  -3  -6  126.59   22.60
  15   3  -6   92.49   17.30
 -15   3   6   71.79   16.20
  13  -3  -6  390.56   39.90
 -13  -3   6  378.16   31.80
  13  -3  -6  385.76   37.80
  13  -3  -6  457.45   34.90
  13   3  -6  395.76   32.40
  13   3  -6  368.16   32.80
 -11  -3   6  350.36   29.10
  11  -3  -6  397.66   35.50
  11  -3  -6  372.86   29.80
 -11   3   6  369.46   35.10
  11   3  -6  419.86   30.50
   9  -3  -6  182.58   17.90
  -9  -3   6  196.68   18.70
  -9   3   6  196.88   23.20
   9   3  -6  203.68   18.40
   7  -3  -6  394.06   32.10
  -7  -3   6  313.07   23.30
   7  -3  -6  346.47   23.20
   7   3  -6  322.77   23.30
  -7   3   6  301.57   27.60
   7   3  -6  319.87   25.90
   5  -3  -6 3570.24  196.58
   5  -3  -6 4053.69  190.58
  -5  -3   6 3982.90  193.28
   5   3  -6 3849.42  195.78
  -5   3   6 3966.60  198.58
   5   3  -6 4338.97  197.18
  -3  -3   6   27.40    6.80
   3  -3  -6   33.90    4.00
  -3  -3   6   32.20    7.00
   3  -3  -6   23.40    5.00
   3   3  -6   30.60    7.10
   3   3  -6   34.00    7.30
  -3   3   6   33.70    8.20
   1  -3  -6 1743.23   85.59
  -1  -3   6 1703.93   86.69
  -1  -3   6 1646.34   86.59
  -1   3   6 1594.04   85.49
   1   3  -6 1646.14   86.19
   1   3  -6 1535.25   87.09
  -1  -3  -6  525.35   30.50
   1  -3   6  446.36   32.80
   1  -3   6  509.15   32.20
  -1   3  -6  569.94   39.10
   1   3   6  453.35   38.60
  -1   3  -6  433.76   31.00
   3  -3   6  971.30   54.59
  -3  -3  -6  882.31   49.70
   3  -3   6  833.52   54.69
   3  -3   6  951.10   52.49
   3   3   6  884.51   44.90
  -3   3  -6  882.81   51.09
   3   3   6  853.31   49.10
  -3   3  -6  834.72   55.59
   5  -3   6   76.69   18.80
  -5  -3  -6   42.20    9.00
   5  -3   6   30.60    8.60
   5  -3   6   28.30    7.20
   5   3   6   48.30    7.30
  -5   3  -6   43.70   12.10
   5   3   6   49.20    9.30
  -5   3  -6   62.29   10.90
   7  -3   6  345.67   30.30
   7  -3   6  362.06   29.10
   7  -3   6  347.17   33.00
  -7  -3  -6  300.17   25.50
   7   3   6  272.07   24.70
  -7   3  -6  399.26   35.10
   7   3   6  333.37   26.50
  -7   3  -6  338.17   27.00
   7   3   6  335.27   23.90
   9  -3   6  142.39   28.10
   9  -3   6   95.29   21.80
   9  -3   6   91.49   17.40
  -9  -3  -6  112.49   18.30
  -9   3  -6  114.19   23.30
   9   3   6   67.79   14.40
   9   3   6   81.19   14.00
   9   3   6   90.19   16.50
  11  -3   6  250.07   30.70
  11  -3   6  284.87   31.30
  11  -3   6  278.17   36.70
  11   3   6  287.87   28.70
 -11   3  -6  296.17   35.60
  11   3   6  207.68   23.30
  11   3   6  222.68   26.80
  13  -3   6  110.19   28.90
  13  -3   6  129.19   27.00
  13   3   6  163.98   26.60
 -13   3  -6  155.28   33.80
  13   3   6   91.29   18.20
  13   3   6   87.29   19.20
  15  -3   6   94.79   29.20
  15  -3   6  148.79   36.40
  15   3   6  136.69   26.70
  15   3   6   85.89   23.50
  18   4  -6    1.10    8.90
  18   4  -6   20.40   12.40
 -16  -4   6   55.69   18.50
  16  -4  -6   58.29   17.70
  16  -4  -6   88.89   30.60
  16   4  -6   57.79   16.10
  16   4  -6   46.90   12.80
  14  -4  -6    7.90   10.30
  14  -4  -6   40.20   15.60
  14  -4  -6   27.50   17.60
 -14  -4   6   52.89   11.70
 -14   4   6   25.40   11.40
  14   4  -6   22.90    9.40
  14   4  -6   52.79   14.10
  12  -4  -6  451.85   35.80
  12  -4  -6  452.25   41.60
  12  -4  -6  529.15   47.00
 -12  -4   6  464.95   33.60
 -12   4   6  496.15   47.10
  12   4  -6  459.65   33.80
 -10  -4   6  133.59   18.00
  10  -4  -6  203.38   35.10
  10  -4  -6  158.58   17.20
  10   4  -6  156.08   15.80
 -10   4   6  230.78   35.80
   8  -4  -6  652.23   39.90
  -8  -4   6  671.73   39.40
  -8   4   6  629.04   46.90
   8   4  -6  598.24   43.20
   8   4  -6  657.03   39.00
   6  -4  -6   68.09    8.60
  -6  -4   6   71.09    9.10
  -6   4   6   98.89   17.60
   6   4  -6   81.29    9.70
   6   4  -6   73.59   12.40
   4  -4  -6 1258.77   62.49
  -4  -4   6 1256.47   65.89
  -4  -4   6 1169.48   68.39
   4  -4  -6 1189.58   69.39
  -4   4   6 1221.88   70.49
   4   4  -6 1206.38   66.49
   4   4  -6 1256.57   69.29
  -2  -4   6  239.38   19.00
  -2  -4   6  209.48   19.40
   2  -4  -6  228.08   13.50
   2  -4  -6  219.58   18.60
   2   4  -6  224.88   19.70
  -2   4   6  224.58   19.40
   2   4  -6  233.38   20.10
   0  -4  -6  347.17   24.10
   0  -4   6  365.06   27.50
   0  -4   6  356.76   27.00
   0   4  -6  371.76   28.90
   0   4   6  405.56   27.30
   0   4  -6  352.56   26.40
  -2  -4  -6  769.02   44.30
   2  -4   6  843.12   50.19
   2  -4   6  768.12   48.30
   2  -4   6  775.82   50.69
   2   4   6  803.02   44.80
   2   4   6  781.62   39.20
  -2   4  -6  790.32   47.90
  -2   4  -6  810.32   52.39
   2   4   6  832.62   39.00
   4  -4   6  125.89   14.70
   4  -4   6  200.98   35.40
   4  -4   6  135.09   21.10
   4   4   6  134.29    9.90
  -4   4  -6   88.49   14.10
  -4   4  -6  134.89   22.30
   4   4   6  102.59   11.10
   6  -4   6  268.97   26.00
   6  -4   6  269.17   24.60
   6  -4   6  217.58   26.70
   6   4   6  255.67   18.40
   6   4   6  236.58   19.90
  -6   4  -6  337.57   35.00
  -6   4  -6  243.48   22.40
   6   4   6  219.98   18.80
   8  -4   6    5.20    7.40
   8  -4   6   21.90   10.00
   8  -4   6   20.10   12.30
   8   4   6    7.90    5.70
   8   4   6    7.60    6.40
  -8   4  -6   14.00    8.20
  -8   4  -6   12.30   11.00
   8   4   6   16.60    6.00
  10  -4   6  312.37   47.60
  10  -4   6  334.47   39.00
  10  -4   6  361.36   36.10
  10   4   6  296.47   26.40
  10   4   6  306.07   27.30
  10   4   6  326.97   28.90
  12  -4   6    2.30   10.00
  12   4   6    8.40    8.60
 -12   4  -6  -36.00   20.40
  12   4   6    0.40    8.40
  12   4   6  -22.70    8.60
  14  -4   6   54.59   18.90
  14   4   6  102.89   20.90
  14   4   6   76.89   19.80
  14   4   6   80.69   19.40
  17  -5  -6   -0.10   11.00
  17   5  -6    1.40    8.90
  17   5  -6    9.40    8.30
 -15  -5   6  118.29   17.30
  15  -5  -6  100.49   24.20
  15  -5  -6   98.89   21.80
  15   5  -6   94.59   16.60
  15   5  -6  123.19   19.70
  13  -5  -6   97.09   25.60
 -13  -5   6  117.89   14.80
  13   5  -6  136.29   16.10
  13   5  -6  110.29   14.10
 -13   5   6   69.89   19.10
  11  -5  -6   10.50    7.30
 -11  -5   6   13.20    6.10
  11  -5  -6    4.80    7.20
  11  -5  -6   19.80   15.20
 -11   5   6   -4.00    6.40
  11   5  -6   19.90    9.60
  11   5  -6   10.40    4.80
   9  -5  -6   63.89   12.60
  -9  -5   6   79.89   10.50
  -9   5   6   70.49   16.30
   9   5  -6   89.29   10.50
   9   5  -6   84.49   16.90
  -7  -5   6  314.37   22.30
   7  -5  -6  324.37   23.90
   7  -5  -6  310.47   29.10
   7  -5  -6  328.17   31.30
   7   5  -6  356.06   28.80
  -7   5   6  290.17   29.50
   7   5  -6  365.56   23.70
  -5  -5   6  292.07   20.70
   5  -5  -6  267.47   19.50
   5  -5  -6  246.48   24.20
   5   5  -6  299.07   21.90
  -5   5   6  245.98   24.80
   5   5  -6  335.17   26.30
  -3  -5   6  637.44   43.20
   3  -5  -6  663.13   43.00
  -3  -5   6  689.73   40.80
   3  -5  -6  679.53   36.60
   3   5  -6  639.74   42.90
   3   5  -6  716.53   43.00
  -3   5   6  648.14   43.70
  -1  -5   6  241.58   20.60
   1  -5  -6  219.78   18.60
  -1  -5   6  209.68   20.60
   1  -5  -6  215.98   14.50
  -1   5   6  229.58   19.60
   1   5  -6  233.78   20.80
   1   5  -6  214.98   21.10
   1  -5   6   92.49   17.10
   1  -5   6  109.39   17.90
  -1  -5  -6  103.09   10.80
   1  -5   6  111.69   14.40
   1   5   6  104.19    6.30
  -1   5  -6  123.59   16.40
  -1   5  -6  105.49   15.10
   1   5   6  102.59   11.30
  -3  -5  -6  483.75   29.20
   3  -5   6  488.65   35.60
   3  -5   6  480.65   38.30
   3  -5   6  504.65   37.20
   3   5   6  493.95   26.80
  -3   5  -6  509.05   35.00
   3   5   6  479.15   29.70
  -3   5  -6  501.25   39.60
   5  -5   6  151.98   18.90
   5  -5   6  196.58   24.20
   5  -5   6  191.48   22.50
  -5   5  -6  202.68   20.20
   5   5   6  166.88   14.20
   5   5   6  183.68   14.50
   7  -5   6  161.18   21.70
   7  -5   6  149.19   21.80
   7  -5   6  206.88   27.00
  -7   5  -6  193.28   20.60
   7   5   6  184.68   15.20
   7   5   6  163.48   16.00
  -7   5  -6  143.19   25.10
   7   5   6  145.69   13.90
   9  -5   6  356.26   36.50
   9  -5   6  363.36   40.70
  -9   5  -6  408.16   33.00
   9   5   6  377.96   28.60
   9   5   6  374.76   31.30
   9   5   6  313.57   25.40
  -9   5  -6  422.06   42.00
  11  -5   6  -15.90    7.40
  11  -5   6    9.80   15.20
  11   5   6    0.00    5.00
  11   5   6   -9.30    7.60
 -11   5  -6   -3.20   10.70
  11   5   6   15.80    8.90
  13  -5   6   13.50   15.20
 -13   5  -6   23.20   17.50
  13   5   6   25.70   12.90
  13   5   6   17.00   10.20
  13   5   6   13.60    8.90
  16  -6  -6  120.09   25.80
  16   6  -6  144.19   19.00
  16   6  -6  114.19   22.10
  16   6  -6  132.99   16.40
  14  -6  -6   19.00   12.70
  14  -6  -6   38.70   16.20
  14  -6  -6   83.19   19.60
  14   6  -6   73.49   13.20
  14   6  -6   64.29   11.00
  14   6  -6   43.90   14.80
 -14   6   6   34.60   16.80
  12  -6  -6   32.30   14.40
  12  -6  -6   48.10   34.50
  12   6  -6   34.30    8.60
  12   6  -6   35.60    7.70
  10  -6  -6  126.79   22.50
  10  -6  -6  109.89   23.30
  10  -6  -6  149.59   17.90
  10   6  -6  173.88   25.10
  10   6  -6  148.79   13.50
 -10   6   6  199.38   26.70
  -8  -6   6   37.70    7.40
   8  -6  -6   33.10    9.20
   8  -6  -6   33.40   12.10
   8  -6  -6   22.30    9.40
   8   6  -6   25.00    6.30
   8   6  -6   23.20    9.90
  -8   6   6   27.20   11.60
  -6  -6   6 1346.87   70.29
   6  -6  -6 1406.86   83.39
   6  -6  -6 1346.57   72.29
   6  -6  -6 1365.46   81.19
   6   6  -6 1330.67   78.49
  -6   6   6 1222.88   80.09
   6   6  -6 1359.06   72.79
   4  -6  -6   94.79   15.20
   4  -6  -6  129.99   20.70
  -4  -6   6  104.29   12.00
  -4  -6   6  145.79   20.20
   4  -6  -6  105.19   11.30
  -4   6   6  129.89   16.70
   4   6  -6  111.39   14.20
   4   6  -6  103.69   16.60
  -2  -6   6  275.87   24.40
   2  -6  -6  306.27   24.80
  -2  -6   6  269.77   26.20
  -2  -6   6  298.27   26.30
   2  -6  -6  315.27   20.00
  -2   6   6  324.97   26.20
   2   6  -6  321.87   26.80
  -2   6   6  329.27   19.20
   2   6  -6  333.67   27.00
   0  -6  -6  144.89   14.20
   0  -6   6  160.98   17.90
   0  -6   6  156.28   18.20
   0  -6   6  120.99   16.60
   0   6  -6  168.88   20.00
   0   6   6  144.59    9.70
   0   6   6  139.39   15.10
   0   6  -6  170.28   18.20
   2  -6   6  607.84   42.30
   2  -6   6  559.14   42.30
   2  -6   6  628.84   44.90
  -2  -6  -6  632.54   34.90
  -2   6  -6  570.24   44.80
  -2   6  -6  603.84   41.30
   2   6   6  610.34   31.40
   2   6   6  597.84   36.30
   4  -6   6  366.56   32.90
   4  -6   6  359.56   31.30
   4  -6   6  383.36   35.40
  -4   6  -6  381.16   35.50
   4   6   6  377.66   22.80
  -4   6  -6  375.96   30.40
   4   6   6  350.26   23.30
   6  -6   6  135.79   25.60
   6  -6   6  110.89   21.80
  -6   6  -6  132.79   20.00
  -6   6  -6  102.19   18.80
   6   6   6  108.49   11.70
   8  -6   6   84.59   21.70
  -8   6  -6  115.99   19.60
   8   6   6  115.79   13.70
  -8   6  -6   71.49   17.30
  10  -6   6   53.09   18.80
  10  -6   6   43.90   18.50
  10   6   6   58.39   11.40
 -10   6  -6   21.40   12.20
 -10   6  -6   49.10   14.10
  12  -6   6   75.49   23.10
 -12   6  -6   94.39   28.10
  12   6   6  106.59   18.00
  14  -6   6   29.90   19.30
  14   6   6   12.50   15.90
  15   7  -6   59.99   17.10
  13  -7  -6   72.69   16.30
  13  -7  -6   80.19   21.10
  13   7  -6   57.89   15.60
 -13   7   6   74.99   29.20
  11  -7  -6   88.29   22.30
  11  -7  -6   81.09   15.50
  11  -7  -6  140.39   29.80
 -11   7   6   68.79   17.20
   9  -7  -6  250.67   25.30
   9  -7  -6  266.87   30.60
  -9   7   6  361.96   43.90
   9   7  -6  230.48   27.40
   9   7  -6  314.07   21.00
   7  -7  -6  293.97   34.10
   7  -7  -6  309.57   31.80
   7  -7  -6  354.06   30.50
   7   7  -6  328.67   31.10
  -7   7   6  294.97   32.00
   7   7  -6  379.96   25.60
   5  -7  -6  100.19   13.80
   5  -7  -6   75.79   14.20
   5  -7  -6   73.99   14.10
  -5  -7   6   99.09   12.60
  -5   7   6   98.99   19.10
   5   7  -6  108.69   14.20
   5   7  -6  115.79   18.90
  -3  -7   6  609.04   38.10
   3  -7  -6  595.04   41.40
  -3  -7   6  621.44   43.40
   3  -7  -6  542.45   41.30
   3  -7  -6  542.45   34.70
  -3  -7   6  531.35   38.50
  -3   7   6  532.35   41.40
   3   7  -6  617.94   41.70
  -3   7   6  614.54   34.00
   3   7  -6  620.54   42.70
  -1  -7   6  263.27   23.40
   1  -7  -6  214.98   21.20
  -1  -7   6  221.78   23.00
   1  -7  -6  231.48   16.70
  -1  -7   6  189.78   22.70
   1  -7  -6  230.48   20.50
   1   7  -6  235.08   23.30
  -1   7   6  259.37   15.90
   1   7  -6  245.88   25.40
  -1   7   6  235.48   21.90
   1  -7   6  171.78   23.80
  -1  -7  -6  144.99   14.90
  -1  -7  -6  161.28   14.20
   1  -7   6  159.68   20.80
   1  -7   6  164.98   20.40
   1   7   6  177.98   11.50
  -1   7  -6  124.79   19.10
  -1   7  -6  165.08   21.60
   1   7   6  158.78   16.00
   3  -7   6    6.50    8.70
   3  -7   6   14.70    9.10
   3  -7   6   13.50    9.40
  -3   7  -6   14.10    6.80
   3   7   6   20.40    5.80
   3   7   6   11.20    3.80
  -3   7  -6   26.00   11.80
   5  -7   6   69.79   19.60
   5  -7   6   61.29   15.80
  -5   7  -6   35.30   13.60
   5   7   6   76.09    9.10
  -5   7  -6   51.39   12.00
   7  -7   6   68.99   16.80
   7  -7   6   88.99   23.00
  -7   7  -6  136.09   27.90
  -7   7  -6   89.29   17.40
   7   7   6   95.59   15.30
   9  -7   6   -6.00   17.80
   9  -7   6   -4.90   10.90
   9   7   6  -11.20    4.90
  -9   7  -6   17.40   10.20
  11  -7   6    5.30   12.60
  11   7   6   -7.00    7.60
 -11   7  -6    6.10   18.60
  11   7   6   15.10   10.00
  13  -7   6   12.90   19.40
  13   7   6    5.30   11.10
  13   7   6   22.20   14.80
  14  -8  -6  100.79   22.20
  14   8  -6  132.29   23.40
  12  -8  -6   28.10   13.80
  12  -8  -6   81.69   19.10
 -12   8   6   48.10   20.90
  12   8  -6   37.40   14.20
  10  -8  -6  201.28   24.50
  10  -8  -6  281.67   43.40
  10  -8  -6  137.59   25.20
  10   8  -6  160.38   25.20
 -10   8   6  174.28   29.60
   8  -8  -6   37.30   14.10
   8  -8  -6   32.50   10.40
  -8   8   6   19.80   12.30
   8   8  -6   51.49   14.70
   6  -8  -6   72.99   18.50
   6  -8  -6   85.59   18.60
   6   8  -6   86.59   16.90
  -6   8   6   74.89   16.50
   6   8  -6   83.09   14.20
  -4  -8   6  235.48   26.30
  -4  -8   6  236.28   19.90
   4  -8  -6  228.98   20.10
   4  -8  -6  230.68   26.60
   4  -8  -6  217.58   23.90
  -4  -8   6  244.08   22.50
   4   8  -6  214.68   24.70
  -4   8   6  171.18   23.60
   4   8  -6  254.77   24.00
   2  -8  -6  335.77   28.20
  -2  -8   6  348.77   32.20
  -2  -8   6  387.76   31.00
  -2  -8   6  331.07   27.80
   2  -8  -6  343.07   24.20
   2  -8  -6  307.17   29.10
   2   8  -6  348.77   31.40
   2   8  -6  425.36   33.20
  -2   8   6  341.97   22.30
  -2   8   6  323.07   29.50
   0  -8   6  154.48   23.50
   0  -8   6  152.38   22.60
   0  -8  -6  134.79   16.40
   0  -8   6  151.18   20.60
   0   8  -6  121.79   18.90
   0   8   6  125.09   10.80
   0   8  -6   89.09   18.40
   0   8   6  151.38   16.90
   2  -8   6  101.29   19.70
   2  -8   6   75.69   14.90
   2  -8   6  120.39   20.90
   2   8   6  106.29   12.60
  -2   8  -6   99.39   17.70
  -2   8  -6   94.59   16.30
   2   8   6   93.19    8.90
   4  -8   6   17.60    9.40
  -4   8  -6   11.30   11.90
   4   8   6    7.50    4.00
  -4   8  -6   14.50    8.90
   6  -8   6    4.30   10.80
   6  -8   6    2.40    8.10
   6   8   6    2.00    4.90
  -6   8  -6    4.70   11.10
  -6   8  -6   -9.70    6.00
   8   8   6   56.89   11.70
  -8   8  -6   77.89   17.70
  -8   8  -6   90.09   41.10
  10  -8   6  221.18   46.50
 -10   8  -6  123.99   24.20
 -10   8  -6  185.28   45.90
  10   8   6  123.29   17.10
  10   8   6   82.49   15.60
  12  -8   6   10.00   20.70
  12   8   6    3.50   10.30
  12   8   6   25.50   12.00
  13  -9  -6   -0.10   13.30
  13   9  -6    3.00   12.10
  11  -9  -6   66.29   19.40
  11  -9  -6   53.69   15.20
  11   9  -6   79.29   19.10
   9  -9  -6   19.30   10.40
   9  -9  -6    9.60    9.40
   9   9  -6   10.40   10.80
  -9   9   6  -17.00   12.20
   7  -9  -6   24.30   13.60
   7  -9  -6   31.40   11.60
   7  -9  -6   26.90    9.90
  -7   9   6   21.10   12.30
   7   9  -6   31.60   15.20
   5  -9  -6  139.89   21.60
   5  -9  -6  208.98   41.20
  -5  -9   6  140.99   14.50
   5   9  -6  179.28   18.90
   5   9  -6  115.29   20.30
  -5   9   6  175.18   28.30
   3  -9  -6   19.70    8.80
   3  -9  -6   52.69    9.70
  -3  -9   6   27.60   10.20
  -3  -9   6   51.49   11.50
   3  -9  -6   43.20   12.80
  -3  -9   6   41.00   13.30
  -3   9   6   30.90   11.60
   3   9  -6   45.90   12.80
   3   9  -6   34.30   10.50
  -3   9   6   33.60    7.40
  -1  -9   6  364.46   31.80
  -1  -9   6  398.96   35.00
   1  -9  -6  392.96   26.80
  -1  -9   6  372.36   36.10
   1  -9  -6  371.46   29.30
   1  -9  -6  355.46   29.70
   1   9  -6  399.66   34.50
  -1   9   6  360.96   31.70
   1   9  -6  445.96   37.90
  -1   9   6  376.06   24.50
  -1  -9  -6   46.20    8.60
   1  -9   6   50.49   15.20
  -1  -9  -6   35.60    8.40
   1   9   6   33.80    8.90
   1   9   6   46.50    7.30
  -1   9  -6  102.99   19.40
   3  -9   6   21.40   11.90
   3  -9   6   35.00   15.40
   3  -9   6   33.70   11.90
  -3   9  -6   23.70   15.40
   3   9   6   21.80    5.50
  -3   9  -6   21.80   10.00
   5  -9   6   51.19   17.40
   5  -9   6   74.99   23.20
   5   9   6   78.89   10.40
  -5   9  -6   42.10   15.50
  -5   9  -6   82.09   17.90
   7  -9   6   94.29   22.70
  -7   9  -6  107.89   29.50
   7   9   6  109.59   14.50
  -7   9  -6  125.69   22.60
   9  -9   6   30.00   15.20
  -9   9  -6   21.00   18.20
   9   9   6   23.70    9.50
  -9   9  -6   15.30   11.30
  11  -9   6  261.47   45.80
  11   9   6  206.88   24.50
  11   9   6  187.18   24.20
  12 -10  -6   14.80   15.80
  12  10  -6   21.10   16.50
  10 -10  -6    1.50   15.90
  10 -10  -6   -2.70   12.80
 -10  10   6   23.40   17.80
  10  10  -6    1.10   11.90
   8 -10  -6   13.00   14.30
   8 -10  -6   13.10   11.70
  -8  10   6   18.30   14.70
   8  10  -6   21.40   12.10
   6 -10  -6   27.90   13.40
   6 -10  -6   42.90   12.70
   6 -10  -6   46.10   13.20
   6  10  -6   62.39   11.10
   6  10  -6   10.40   11.60
  -6  10   6   23.50   13.60
   4 -10  -6   27.90   11.90
  -4 -10   6  -12.00   16.20
   4 -10  -6   19.30    8.40
  -4 -10   6    5.90    7.10
   4 -10  -6   23.40   11.40
  -4 -10   6   12.20    7.40
   4  10  -6    5.70    9.20
   4  10  -6    7.70    8.10
  -4  10   6    7.10   10.50
   2 -10  -6    7.50    9.60
  -2 -10   6   43.50   12.00
  -2 -10   6   37.70   16.50
  -2 -10   6   31.40   11.30
   2 -10  -6   33.60    9.20
   2 -10  -6   35.60   10.50
  -2  10   6   34.40    7.50
   2  10  -6   40.00   12.60
  -2  10   6   28.40   11.60
   0 -10   6  127.99   20.50
   0 -10  -6  103.79   13.50
   0 -10  -6   80.49   13.60
   0 -10   6   91.79   19.60
   0 -10   6   73.19   18.90
   0  10  -6  132.19   26.90
   0  10   6   91.69   16.00
   0  10  -6   88.39   17.20
   2 -10   6  204.58   31.30
   2 -10   6  162.48   28.10
   2 -10   6  201.38   33.50
   2  10   6  146.29   12.80
  -2  10  -6  130.89   21.50
  -2  10  -6   99.09   21.00
   4 -10   6   71.39   18.90
  -4  10  -6  101.99   22.70
  -4  10  -6  105.39   20.40
   4  10   6   93.99   10.80
   6 -10   6    3.50   14.20
  -6  10  -6  -18.00   11.10
  -6  10  -6   -4.20    9.20
   8 -10   6   20.20   17.10
  -8  10  -6   38.80   16.00
  -8  10  -6   29.30   19.00
   9 -11  -6    7.90   12.10
   9 -11  -6    8.10   16.00
  -9  11   6   10.00   18.00
   9  11  -6   -3.10   13.40
   7 -11  -6   14.60   13.20
   7 -11  -6   37.90   13.90
   7  11  -6   25.90   13.30
  -7  11   6   15.90   14.80
   5 -11  -6    3.00    9.90
  -5  11   6   15.70   13.80
   5  11  -6    9.00   10.80
   3 -11  -6    4.20    9.20
   3 -11  -6   11.30    9.10
  -3 -11   6   -2.80   12.50
   3 -11  -6   16.80   12.60
  -3  11   6   25.00    7.40
  -3  11   6   25.60   11.50
   3  11  -6   23.10   10.20
   3  11  -6   -2.00    9.40
  -1 -11   6   73.89   16.20
  -1 -11   6   76.59   18.00
   1 -11  -6   75.09   14.40
  -1  11   6   81.59   11.50
   1  11  -6   99.19   21.50
   1  11  -6   70.19   17.00
   1 -11   6   23.90   17.00
  -1  11  -6   -2.10   10.00
  -1  11  -6   16.10   10.60
   1  11   6   17.00    8.50
   1  11   6   12.50    6.10
   3 -11   6    5.00   12.70
  -3  11  -6   20.50   11.40
  -3  11  -6   26.80   18.10
   5 -11   6   20.90   14.50
  -5  11  -6   17.80   12.60
  -5  11  -6   33.00   16.70
   7 -11   6   24.30   18.70
  -7  11  -6   29.00   14.00
   7  11   6   24.60    8.30
   6 -12  -6   -0.40   14.90
   6 -12  -6   45.00   21.50
   6  12  -6   22.80   13.00
  -6  12   6   32.80   17.80
   4 -12  -6  123.59   19.40
   4 -12  -6  100.69   20.70
  -4  12   6  107.29   23.10
   4  12  -6  153.28   26.50
   2 -12  -6   34.60   11.90
   2 -12  -6   35.20   16.60
  -2 -12   6   10.60   13.40
  -2 -12   6   20.00   11.80
   2  12  -6   33.40   13.60
  -2  12   6   13.00    7.30
  -2  12   6   25.10   13.30
   0 -12   6  121.89   23.20
   0  12   6  100.49   13.40
   0  12  -6  103.79   21.00
   2 -12   6   31.40   18.60
   2  12   6   22.30    7.50
  -2  12  -6   29.80   13.70
   4 -12   6   78.29   24.60
  18   0  -7    2.10    7.60
  18   0  -7   -5.20   14.50
  16   0  -7    5.60   10.70
 -16   0   7   12.70   12.60
  16   0  -7    2.10    9.50
  14   0  -7   -5.00    7.40
  14   0  -7   -1.10    5.30
 -14   0   7    2.10    6.50
 -12   0   7   -0.30    6.60
  12   0  -7   -3.50    4.80
  10   0  -7    4.10    4.80
 -10   0   7   -1.00    4.00
   8   0  -7    1.30    3.50
  -8   0   7    3.20    3.30
  -6   0   7    2.50    2.10
   4   0  -7   -1.30    1.80
  -4   0   7   -1.50    1.40
  -2   0   7   -1.80    1.60
  -2   0   7    0.20    2.00
   2   0  -7    2.50    3.60
   2   0  -7   -0.70    1.70
   0   0  -7   -0.10    1.90
   0   0  -7    0.80    2.10
   0   0   7    3.50    2.70
   0   0   7    1.40    2.40
  -2   0  -7    1.60    2.00
   2   0   7   -1.10    1.90
  -2   0  -7    3.10    2.90
   2   0   7    1.50    2.30
  -4   0  -7   -2.30    2.20
   4   0   7   -0.20    2.90
  -4   0  -7   -1.40    4.20
   4   0   7   -2.30    3.30
   6   0   7   -0.30    4.70
  -6   0  -7   -2.40    3.90
   6   0   7    0.30    3.50
   6   0   7   -8.80    3.80
   8   0   7    6.50    5.70
   8   0   7   -0.30    4.00
   8   0   7   -8.40    4.50
  10   0   7   -3.70    6.80
 -10   0  -7    9.50    9.60
  10   0   7   14.20    8.60
  10   0   7    1.90    7.00
  12   0   7    2.50    7.80
 -12   0  -7   -5.80   10.60
  12   0   7    2.10   12.50
  14   0   7   12.00   15.80
  14   0   7   20.50   15.60
  19  -1  -7   52.19   21.90
  19  -1  -7   84.29   36.20
  19   1  -7   42.50   17.60
  19   1  -7   82.39   27.20
  17  -1  -7   -2.60   11.40
  17  -1  -7  -20.30   14.60
  17   1  -7   15.70   14.80
  17   1  -7    6.50    9.60
  15  -1  -7   29.70   12.80
  15  -1  -7   19.60   11.10
  15   1  -7   53.09   16.30
  15   1  -7   31.10   11.70
 -13  -1   7  295.17   29.30
  13  -1  -7  276.87   30.10
  13   1  -7  286.37   29.10
  11  -1  -7  202.78   23.30
 -11  -1   7  205.98   22.50
 -11   1   7  195.78   23.50
  11   1  -7  210.98   22.60
   9  -1  -7  782.32   51.69
  -9  -1   7  743.23   49.80
   9   1  -7  823.42   50.59
   7  -1  -7   74.29   13.60
  -7  -1   7  106.79   16.00
  -7   1   7   75.19   12.90
   7   1  -7   51.29    9.60
   5  -1  -7 2654.33  135.79
  -5  -1   7 2704.03  134.79
  -5   1   7 2665.33  135.99
   5   1  -7 2607.04  133.29
   5   1  -7 2683.23  134.49
   3  -1  -7 2154.08  103.69
  -3  -1   7 2174.48  108.39
   3  -1  -7 2007.20  107.89
   3   1  -7 2063.99  106.19
   3   1  -7 2156.68  108.49
   1  -1  -7  475.65   30.90
   1  -1  -7  455.45   26.00
  -1  -1   7  482.15   31.40
  -1   1   7  498.15   26.40
  -1   1   7  476.05   31.00
   1   1  -7  506.55   32.30
   1   1  -7  482.75   29.10
   1  -1   7  282.07   18.80
  -1  -1  -7  246.48   19.90
  -1  -1  -7  228.58   14.80
  -1   1  -7  232.48   17.30
   1   1   7  248.38   19.50
  -1   1  -7  247.78   21.20
   1   1   7  239.98   15.50
  -3  -1  -7   57.79    6.70
   3  -1   7   61.09    9.30
  -3  -1  -7   82.39   14.10
   3  -1   7   39.80    8.40
  -3   1  -7   51.99    8.10
   3   1   7   78.99   12.80
   3   1   7   61.39    7.50
   5  -1   7  532.35   34.70
   5  -1   7  521.45   38.60
  -5  -1  -7  526.75   37.50
   5  -1   7  590.74   38.50
  -5   1  -7  528.45   33.40
   5   1   7  522.95   37.20
   5   1   7  468.65   31.70
   7  -1   7   82.39   14.50
  -7  -1  -7   56.89   12.30
   7  -1   7   62.69   12.20
   7   1   7   75.29   14.70
   7   1   7  101.99   14.00
   7   1   7  102.89   18.70
  -7   1  -7   52.89   12.50
   9  -1   7 1020.50   60.39
   9  -1   7 1010.70   67.49
   9  -1   7  901.61   61.89
  -9  -1  -7  896.61   61.99
   9   1   7  918.71   63.19
   9   1   7  898.91   60.29
   9   1   7  913.31   57.19
  -9   1  -7  947.21   65.79
  11  -1   7  229.98   36.10
 -11  -1  -7  163.38   40.50
  11  -1   7  195.88   26.50
  11  -1   7  223.78   33.80
 -11   1  -7  228.18   30.40
  11   1   7  203.28   26.50
  11   1   7  193.08   31.30
  11   1   7  178.28   24.20
  13  -1   7   -9.00   11.00
  13  -1   7   21.50   23.40
 -13  -1  -7   26.60   13.50
  13  -1   7    7.50   15.80
 -13   1  -7   13.90   16.80
  13   1   7   28.30   12.80
  13   1   7    5.80   11.30
  13   1   7   -2.60   15.30
  15  -1   7   44.80   26.60
  15  -1   7   10.40   19.10
  15   1   7   -0.10   21.30
  15   1   7   40.80   22.00
  18  -2  -7    7.50   10.20
  18  -2  -7   11.60   24.30
  18   2  -7   28.60   14.80
  18   2  -7   10.80   13.20
  16  -2  -7   16.40    9.00
 -16  -2   7   28.10   11.70
  16  -2  -7   21.30   11.20
  16   2  -7   20.30   12.10
  16   2  -7   19.20   12.80
 -14  -2   7  422.66   36.70
  14  -2  -7  453.85   43.40
  14   2  -7  438.16   38.00
  14   2  -7  410.06   37.60
  12  -2  -7   50.39   16.00
  12  -2  -7   42.80   13.20
 -12  -2   7   57.99   13.70
 -12   2   7   59.19   15.20
  12   2  -7   66.49   15.00
  10  -2  -7   83.89   15.20
 -10  -2   7  111.99   18.30
  10   2  -7  102.19   13.70
 -10   2   7   97.49   16.80
  -8  -2   7  329.37   26.40
   8  -2  -7  372.86   30.00
   8   2  -7  358.96   26.90
  -8   2   7  349.57   30.10
  -6  -2   7  855.61   50.29
   6   2  -7  879.61   51.09
   6   2  -7  841.22   49.80
   4  -2  -7  435.56   29.80
  -4  -2   7  379.46   25.90
  -4   2   7  343.87   26.50
   4   2  -7  351.56   25.40
   4   2  -7  335.17   25.00
  -2  -2   7  476.45   30.70
   2  -2  -7  476.95   25.50
   2  -2  -7  465.75   31.10
  -2  -2   7  476.85   31.50
   2   2  -7  484.45   32.10
   2   2  -7  513.85   31.20
  -2   2   7  486.75   31.60
   0  -2  -7  372.56   19.00
   0  -2   7  431.26   26.50
   0  -2  -7  356.76   25.30
   0  -2   7  346.57   26.50
   0   2   7  371.96   25.60
   0   2   7  386.36   19.40
   0   2  -7  325.57   26.70
   0   2  -7  382.36   25.10
   2  -2   7 2398.66  123.99
  -2  -2  -7 2306.67  120.49
  -2   2  -7 2295.67  122.79
   2   2   7 2506.75  120.79
   2   2   7 2327.57  113.89
  -4  -2  -7  312.97   25.40
   4  -2   7  330.97   28.50
   4  -2   7  359.16   25.80
   4   2   7  323.07   25.00
   4   2   7  343.77   21.30
  -4   2  -7  316.87   23.90
  -6  -2  -7   70.59   14.60
   6  -2   7   71.19   12.70
   6  -2   7   79.99   15.50
   6  -2   7   70.59   16.40
   6   2   7   78.79   15.00
   6   2   7   42.40   10.20
  -6   2  -7   47.50   10.20
  -6   2  -7   71.79   11.70
   6   2   7   74.29   10.60
  -8  -2  -7  210.78   23.90
   8  -2   7  295.87   26.50
   8  -2   7  312.07   32.30
   8  -2   7  257.87   29.60
   8   2   7  242.28   25.10
   8   2   7  230.48   21.20
   8   2   7  245.38   24.50
  -8   2  -7  258.67   29.50
  10  -2   7   28.80   11.80
  10  -2   7   14.40   12.60
 -10  -2  -7    4.60    9.80
  10  -2   7   29.30    9.90
  10   2   7   27.90    9.10
  10   2   7   22.20   11.00
  10   2   7   34.80   11.30
 -10   2  -7   60.29   18.10
  12  -2   7   50.79   20.20
  12  -2   7    0.40   14.30
 -12  -2  -7   39.60   13.20
  12  -2   7   19.80   10.30
 -12   2  -7   21.60   14.30
  12   2   7   35.60   11.70
  12   2   7   30.40   12.10
  12   2   7   36.60   14.40
  14  -2   7   94.49   30.80
  14  -2   7  102.29   26.20
 -14   2  -7   90.99   28.20
  14   2   7   74.39   21.70
  14   2   7   71.49   24.40
  14   2   7   79.49   24.40
  19  -3  -7   -1.20   13.60
  19   3  -7   -1.50   16.40
  19   3  -7   12.40   11.90
  17  -3  -7   39.50   16.00
  17  -3  -7   42.30   23.20
  17   3  -7   66.39   19.20
  17   3  -7   52.19   17.70
  15  -3  -7  104.59   24.10
  15  -3  -7  109.69   20.20
  15   3  -7   90.69   18.20
 -15   3   7   95.59   23.10
  15   3  -7   88.59   19.60
  13  -3  -7  118.89   22.70
  13  -3  -7   86.49   18.00
 -13  -3   7   95.89   17.00
  13  -3  -7  137.29   20.50
 -13   3   7   73.99   17.20
  11  -3  -7   72.69   19.00
  11  -3  -7   61.09   15.10
 -11  -3   7   62.49   13.20
  11  -3  -7   58.79   12.00
 -11   3   7   60.09   15.10
  11   3  -7   81.49   14.40
   9  -3  -7  356.56   32.20
  -9  -3   7  390.06   29.90
   9   3  -7  390.26   28.40
  -9   3   7  398.86   36.60
  -7  -3   7  599.04   39.00
  -7   3   7  676.43   45.70
   7   3  -7  640.14   42.00
   7   3  -7  638.54   39.40
  -5  -3   7  748.63   44.60
   5  -3  -7  774.52   48.10
  -5   3   7  725.73   47.70
   5   3  -7  761.92   44.60
   5   3  -7  749.42   46.10
  -3  -3   7 1058.99   58.09
   3  -3  -7 1031.50   58.19
  -3  -3   7 1045.80   57.19
   3  -3  -7 1011.30   50.19
   3   3  -7 1023.60   58.09
  -3   3   7  863.91   56.89
   3   3  -7 1042.60   57.99
  -1  -3   7  781.42   47.20
   1  -3  -7  789.32   45.60
  -1  -3   7  779.22   46.40
   1   3  -7  778.62   48.10
   1   3  -7  777.52   46.20
  -1   3   7  773.62   45.90
   1  -3   7 1138.29   67.39
  -1  -3  -7 1233.08   64.29
   1  -3   7 1175.68   65.39
  -1   3  -7 1107.29   64.19
   1   3   7 1190.58   63.89
  -1   3  -7 1185.78   69.49
   3  -3   7  456.35   34.40
  -3  -3  -7  412.66   29.40
   3  -3   7  496.05   32.30
   3  -3   7  473.35   33.70
   3   3   7  429.56   29.30
   3   3   7  448.36   24.40
  -3   3  -7  449.36   35.30
  -3   3  -7  404.46   29.80
   5  -3   7  110.69   24.60
  -5  -3  -7  102.69   13.80
   5  -3   7  130.89   15.80
   5  -3   7   98.79   18.00
   5   3   7  120.19   13.60
  -5   3  -7  145.59   24.30
   5   3   7  128.59   11.30
  -5   3  -7  119.29   14.60
   7  -3   7  829.42   58.09
   7  -3   7  856.31   54.89
   7  -3   7  827.72   51.99
   7   3   7  727.53   48.80
   7   3   7  715.33   44.90
  -7   3  -7  816.52   57.59
  -7   3  -7  781.62   49.40
   7   3   7  719.43   48.00
   9  -3   7  660.53   47.10
  -9  -3  -7  601.54   42.90
   9  -3   7  638.64   48.90
   9  -3   7  622.24   51.59
   9   3   7  566.04   39.40
   9   3   7  561.64   42.30
   9   3   7  614.94   44.60
  11  -3   7  120.29   23.90
  11  -3   7   97.59   23.50
 -11  -3  -7   69.79   16.50
  11  -3   7   77.09   19.10
  11   3   7   86.69   19.80
  11   3   7   60.29   14.20
 -11   3  -7   72.39   18.90
  11   3   7  111.59   26.20
  13  -3   7   17.00   12.10
 -13   3  -7    4.00   17.10
  13   3   7   18.40   13.20
  13   3   7   -8.50   12.30
  15  -3   7   93.09   24.30
  15   3   7   63.19   22.70
  15   3   7  116.09   23.70
  18  -4  -7   -5.20   14.90
  18   4  -7   -3.80   11.70
  18   4  -7    8.20   11.00
  16  -4  -7   36.80   19.00
  16  -4  -7   11.10   10.90
 -16  -4   7    9.20    9.60
  16   4  -7   12.30    7.70
  16   4  -7   -1.20    8.60
 -14  -4   7  138.89   19.40
  14  -4  -7  133.49   26.20
  14  -4  -7  171.98   29.80
  14  -4  -7  136.49   24.30
 -14   4   7  213.88   39.90
  14   4  -7  166.38   19.60
  14   4  -7  152.28   20.30
 -12  -4   7  836.22   53.69
  12  -4  -7  841.02   65.59
  12  -4  -7  881.81   55.99
  12  -4  -7  844.42   62.39
  12   4  -7  904.41   54.49
 -12   4   7  958.60   69.19
  10  -4  -7   53.59   12.20
  10  -4  -7  103.39   14.70
 -10  -4   7  118.59   14.60
  10   4  -7   97.39   12.30
 -10   4   7   68.29   13.40
  10   4  -7   72.39   14.50
   8  -4  -7  124.99   29.40
  -8  -4   7   74.29   12.70
   8  -4  -7   62.19   10.20
  -8   4   7  106.69   20.30
   8   4  -7   72.69   14.40
   8   4  -7   77.99   10.60
  -6  -4   7 1046.10   56.99
   6  -4  -7 1021.00   54.49
   6  -4  -7  943.31   62.29
   6   4  -7  956.80   59.79
  -6   4   7 1060.39   63.99
   6   4  -7 1025.70   57.19
   4  -4  -7   16.40    4.00
  -4  -4   7   17.60    6.30
   4  -4  -7   19.50    7.20
  -4  -4   7   15.10    6.10
   4   4  -7   12.80    5.40
  -4   4   7   22.00    7.10
   4   4  -7   16.00    6.40
  -2  -4   7  129.89   14.00
   2  -4  -7  117.39    7.70
   2  -4  -7  121.29   13.40
  -2  -4   7  127.99   14.70
   2   4  -7  123.69   14.00
  -2   4   7  115.89   13.40
   2   4  -7  116.99   14.10
   0  -4   7  492.55   34.60
   0  -4  -7  525.25   32.40
   0  -4   7  487.05   35.10
   0   4  -7  523.05   37.30
   0   4   7  526.35   33.00
   0   4  -7  454.55   33.20
  -2  -4  -7 1262.47   67.99
   2  -4   7 1227.28   71.59
   2  -4   7 1285.67   74.79
   2  -4   7 1276.57   73.49
  -2   4  -7 1223.78   70.59
  -2   4  -7 1331.27   76.79
   2   4   7 1271.37   68.29
   4  -4   7  335.27   27.80
  -4  -4  -7  330.97   24.50
   4  -4   7  342.37   31.20
  -4   4  -7  411.26   28.60
   4   4   7  298.67   23.50
   4   4   7  354.26   20.30
   6  -4   7  147.59   20.60
  -6  -4  -7  143.49   16.00
   6  -4   7  144.39   19.90
   6  -4   7  248.08   38.30
  -6   4  -7  148.69   17.50
  -6   4  -7  184.08   24.00
   6   4   7  119.69   14.10
   6   4   7  141.89   12.90
   8  -4   7  715.63   48.70
   8  -4   7  602.84   48.60
  -8  -4  -7  611.54   42.80
   8   4   7  662.73   43.80
  -8   4  -7  698.03   54.59
   8   4   7  613.14   42.30
   8   4   7  631.94   40.00
  -8   4  -7  737.63   47.00
  10  -4   7  110.09   22.10
 -10  -4  -7  108.39   17.40
  10  -4   7  109.99   20.60
  10  -4   7  211.68   39.10
 -10   4  -7  109.29   22.80
  10   4   7  103.89   17.90
  10   4   7  146.49   23.20
  10   4   7  122.09   17.00
  12  -4   7  168.98   44.10
  12  -4   7   75.09   26.10
  12   4   7   45.00   14.40
  12   4   7   34.90   14.20
 -12   4  -7   95.39   23.10
  12   4   7   73.59   19.60
  14  -4   7   19.50   30.90
  14   4   7   -2.20   10.70
  14   4   7   13.30   15.40
 -14   4  -7  -18.60   17.70
  14   4   7   17.30   14.00
  17  -5  -7   27.30   15.30
 -17  -5   7   43.80   13.70
  17   5  -7   63.69   17.30
  17   5  -7   50.79   12.50
  15  -5  -7  102.49   25.40
 -15  -5   7  136.79   18.20
  15  -5  -7   83.49   19.70
  15   5  -7  107.59   21.60
  15   5  -7  142.99   19.40
  13  -5  -7  255.97   40.80
 -13  -5   7  272.07   23.00
 -13   5   7  276.97   40.60
  13   5  -7  227.08   28.60
  13   5  -7  250.97   22.30
  11  -5  -7  394.66   29.60
 -11  -5   7  289.97   24.40
  11  -5  -7  351.26   34.20
  11  -5  -7  400.06   40.10
  11   5  -7  292.67   24.30
 -11   5   7  339.17   35.80
  11   5  -7  321.07   31.00
   9  -5  -7  455.85   39.80
   9  -5  -7  508.65   33.90
   9  -5  -7  500.55   43.00
  -9   5   7  460.05   40.70
   9   5  -7  473.55   31.70
   9   5  -7  500.95   38.40
   7  -5  -7  133.09   13.40
  -7  -5   7  125.79   13.50
   7   5  -7  139.09   13.90
   7   5  -7  114.79   17.80
  -7   5   7  113.39   18.30
   5  -5  -7  604.54   43.50
   5  -5  -7  627.24   36.30
  -5  -5   7  653.03   39.20
  -5   5   7  595.94   44.50
   5   5  -7  662.63   43.70
   5   5  -7  662.73   40.60
   3  -5  -7  241.98   14.90
   3  -5  -7  217.28   20.20
  -3  -5   7  237.28   19.70
  -3  -5   7  196.78   22.60
   3   5  -7  203.48   20.10
  -3   5   7  204.58   20.80
   3   5  -7  195.58   20.10
  -1  -5   7   67.99   17.30
  -1  -5   7   64.89   12.60
   1  -5  -7   53.69    9.60
   1   5  -7   62.99   11.90
   1   5  -7   91.69   17.00
  -1   5   7   73.09   12.90
   1  -5   7   11.40    6.20
   1  -5   7   12.20    7.10
   1  -5   7   19.20    8.70
  -1  -5  -7   10.70    4.70
  -1   5  -7   26.80    8.20
   1   5   7   20.00    6.10
  -1   5  -7    9.20    6.00
   3  -5   7   85.19   17.50
   3  -5   7   43.80   13.00
   3  -5   7   55.99   12.70
  -3   5  -7   46.50   13.20
   3   5   7   65.79    5.60
   3   5   7   59.39   10.10
  -3   5  -7   52.59   10.90
   5  -5   7  660.63   50.19
   5  -5   7  641.14   45.30
   5  -5   7  650.23   47.10
  -5  -5  -7  591.64   37.40
   5   5   7  674.43   35.30
  -5   5  -7  658.13   44.10
   5   5   7  616.34   37.90
   7  -5   7  579.64   48.80
   7  -5   7  471.65   44.60
  -7  -5  -7  526.15   33.60
   7  -5   7  436.86   37.80
  -7   5  -7  500.05   37.10
   7   5   7  428.36   31.80
   7   5   7  421.16   30.20
   7   5   7  471.05   29.90
   9  -5   7  558.74   51.19
   9  -5   7  417.36   46.50
   9  -5   7  521.55   43.00
   9   5   7  506.45   36.20
   9   5   7  501.25   35.70
  -9   5  -7  494.55   39.50
   9   5   7  454.65   32.70
  -9   5  -7  469.35   47.70
  11  -5   7  192.08   33.00
  11  -5   7  136.59   30.90
  11   5   7  183.98   19.30
 -11   5  -7  122.69   24.10
  11   5   7  177.58   22.30
  11   5   7  174.08   22.60
  13  -5   7   30.20   18.80
  13   5   7   17.70    9.30
 -13   5  -7   41.00   22.60
  13   5   7   25.40   13.10
  13   5   7   40.40   14.10
  16  -6  -7   37.80   14.30
  16   6  -7   47.20   15.80
  16   6  -7   62.79   12.20
  16   6  -7   54.99   13.30
  14  -6  -7   -2.90    7.60
  14  -6  -7   14.30   11.30
  14  -6  -7    4.00   14.90
  14   6  -7  -17.20    9.90
 -14   6   7    9.90   12.00
  14   6  -7    6.80    5.10
  14   6  -7    0.20    5.80
  12  -6  -7  183.18   21.80
  12  -6  -7  215.58   38.50
 -12  -6   7  152.58   14.90
  12   6  -7  134.09   23.50
 -12   6   7  161.28   29.10
  12   6  -7  142.19   14.90
  10  -6  -7  120.19   17.70
  10  -6  -7  207.38   36.60
  10  -6  -7  101.69   22.30
 -10  -6   7  134.09   13.20
 -10   6   7  117.99   21.80
  10   6  -7  120.79   20.10
  10   6  -7  109.39   13.00
   8  -6  -7   45.10   11.40
  -8  -6   7   63.89   11.90
   8  -6  -7   79.69   19.60
  -8   6   7  111.39   34.80
   8   6  -7   56.69   10.60
   8   6  -7   47.30   12.40
   6  -6  -7  810.52   54.09
   6  -6  -7  754.72   45.60
   6  -6  -7  803.62   55.99
  -6  -6   7  822.42   47.00
   6   6  -7  764.32   52.09
   6   6  -7  808.62   48.40
  -6   6   7  772.02   54.79
   4  -6  -7   88.09    9.90
  -4  -6   7   76.19   14.80
   4  -6  -7   90.79   13.90
   4   6  -7  105.09   17.20
   4   6  -7  121.89   15.20
   2  -6  -7  424.36   24.60
   2  -6  -7  425.86   31.30
  -2  -6   7  442.06   34.20
  -2  -6   7  467.65   32.60
  -2  -6   7  392.46   31.80
   2   6  -7  419.86   33.10
  -2   6   7  433.36   32.80
   2   6  -7  451.25   34.50
   0  -6   7   35.40   10.00
   0  -6   7   42.90   11.30
   0  -6   7   29.10    9.30
   0  -6  -7   33.50    8.70
   0   6  -7   39.50   10.40
   0   6   7   31.90    8.90
   0   6  -7   47.90   12.60
   2  -6   7  593.44   43.90
   2  -6   7  504.85   41.10
   2  -6   7  590.04   41.90
  -2   6  -7  539.85   44.50
   2   6   7  592.54   36.00
  -2   6  -7  607.94   41.00
   4  -6   7  334.07   30.80
   4  -6   7  300.17   31.70
   4  -6   7  282.07   27.60
  -4   6  -7  299.27   27.10
   4   6   7  281.07   17.90
   4   6   7  282.87   20.70
  -4   6  -7  303.27   32.00
   6  -6   7   38.40   14.00
   6  -6   7   59.69   17.80
   6   6   7   43.20    7.90
   6   6   7   63.59    8.50
  -6   6  -7   33.20   10.70
   6   6   7   47.40    7.80
  -6   6  -7   42.50   16.40
   8  -6   7  316.07   34.80
   8   6   7  299.97   23.20
  -8   6  -7  328.47   37.90
  -8   6  -7  280.47   28.60
   8   6   7  306.47   22.30
   8   6   7  266.87   20.50
  10  -6   7  123.49   31.00
  10  -6   7   66.19   20.60
 -10   6  -7   53.99   15.50
  10   6   7   77.29   10.60
  10   6   7   68.89   13.30
 -10   6  -7   46.70   23.50
  10   6   7  111.29   16.00
  12  -6   7   26.00   17.60
 -12   6  -7   23.90   25.10
  12   6   7   33.40   12.40
  12   6   7   23.90    9.10
  15  -7  -7    7.70    9.40
  15   7  -7    3.60   12.20
  13  -7  -7   46.40   17.30
  13  -7  -7   32.90   14.40
 -13   7   7   29.00   18.50
  13   7  -7   31.20   13.10
  11  -7  -7  161.28   32.90
  11  -7  -7  183.08   21.50
  11  -7  -7  118.09   24.30
  11   7  -7  143.79   24.70
 -11   7   7  104.59   25.50
   9  -7  -7  217.98   27.30
   9  -7  -7  201.38   21.80
   9   7  -7  221.68   19.00
   9   7  -7  256.57   26.90
  -9   7   7  217.98   29.20
  -7  -7   7  834.02   46.70
   7  -7  -7  792.92   57.29
   7  -7  -7  805.12   49.00
   7  -7  -7  771.32   58.89
   7   7  -7  818.52   49.20
   7   7  -7  825.12   56.09
  -7   7   7  768.92   57.79
   5  -7  -7  947.81   64.89
   5  -7  -7  963.10   55.29
  -5  -7   7 1002.00   57.99
  -5  -7   7  994.80   56.39
   5  -7  -7  950.70   63.29
  -5   7   7 1009.50   65.29
   5   7  -7 1056.09   60.69
   5   7  -7  948.71   62.39
   3  -7  -7  145.29   13.00
  -3  -7   7  166.28   23.40
  -3  -7   7  136.59   15.70
   3  -7  -7  140.79   18.60
   3  -7  -7  131.59   17.00
  -3  -7   7  144.59   17.90
   3   7  -7  147.89   20.90
  -3   7   7  154.78   22.40
   3   7  -7  146.59   18.60
   1  -7  -7  295.87   23.80
  -1  -7   7  307.27   28.60
  -1  -7   7  283.37   26.40
  -1  -7   7  264.97   26.70
   1  -7  -7  324.27   18.70
  -1   7   7  281.87   25.10
   1   7  -7  287.97   28.90
   1   7  -7  310.77   27.60
   1  -7   7  264.97   27.90
   1  -7   7  248.68   26.90
   1  -7   7  304.97   28.50
   1   7   7  258.87   22.30
   1   7   7  279.87   14.70
  -1   7  -7  261.07   25.80
  -1   7  -7  260.67   29.20
   3  -7   7  307.57   30.90
   3  -7   7  282.97   28.90
  -3   7  -7  317.67   28.30
  -3   7  -7  360.06   34.80
   3   7   7  312.07   22.70
   3   7   7  303.87   17.30
   5  -7   7   23.10   13.80
  -5   7  -7   47.50   15.30
   5   7   7   26.40    5.70
  -5   7  -7   44.90   12.90
   7  -7   7    8.40    9.40
   7  -7   7   -3.40   10.30
  -7   7  -7   14.40   10.90
   7   7   7    9.90    4.70
   7   7   7    2.70    4.80
  -7   7  -7    0.40    6.80
   9  -7   7   -3.80    9.80
   9   7   7   10.50    6.50
  -9   7  -7    9.10   12.50
   9   7   7   20.60    7.20
  -9   7  -7    0.60    8.50
  11  -7   7  -13.30   13.80
 -11   7  -7  -10.40   22.40
  11   7   7   -3.40    8.00
  11   7   7   -5.20    8.90
  14  -8  -7   16.80   12.30
  14   8  -7   21.50   13.90
  12  -8  -7   91.99   20.40
  12  -8  -7  120.09   20.10
  12   8  -7  106.39   22.80
 -12   8   7  117.79   26.80
  10  -8  -7   57.49   18.10
  10  -8  -7   94.99   18.40
  10  -8  -7  106.79   27.90
 -10   8   7   96.49   23.00
  10   8  -7   78.79   18.70
   8  -8  -7  295.17   32.70
   8  -8  -7  331.57   28.10
  -8   8   7  270.57   33.90
   8   8  -7  343.97   25.30
   8   8  -7  349.07   32.80
   6  -8  -7  469.95   40.30
  -6  -8   7  475.65   32.20
   6  -8  -7  485.65   33.40
  -6  -8   7  460.45   30.50
   6  -8  -7  386.26   40.40
   6   8  -7  451.25   38.70
  -6   8   7  427.56   40.20
   6   8  -7  527.25   35.50
   4  -8  -7  647.44   49.90
   4  -8  -7  680.33   41.90
  -4  -8   7  693.73   44.00
  -4  -8   7  685.83   50.29
  -4  -8   7  714.73   46.40
   4  -8  -7  697.93   49.40
   4   8  -7  722.43   49.00
  -4   8   7  672.93   50.19
   4   8  -7  746.23   51.19
   2  -8  -7  332.37   29.90
   2  -8  -7  354.36   23.40
  -2  -8   7  328.47   28.90
  -2  -8   7  349.27   32.40
  -2  -8   7  334.77   30.80
   2  -8  -7  371.06   29.30
   2   8  -7  386.46   34.00
   2   8  -7  356.76   31.90
  -2   8   7  345.27   30.50
   0  -8   7  272.97   28.40
   0  -8  -7  245.48   30.10
   0  -8  -7  211.68   22.20
   0  -8   7  263.67   28.60
   0  -8   7  279.87   27.60
   0   8   7  255.67   15.80
   0   8   7  290.27   24.70
   0   8  -7  254.57   26.20
   0   8  -7  313.77   31.20
   2  -8   7  748.23   54.09
   2  -8   7  659.63   51.39
   2  -8   7  694.23   52.69
   2   8   7  683.03   43.00
  -2   8  -7  729.73   55.99
  -2   8  -7  702.93   49.40
   2   8   7  706.63   35.80
   4  -8   7  403.06   38.40
   4   8   7  346.17   21.30
  -4   8  -7  357.96   38.80
  -4   8  -7  421.86   34.90
   6  -8   7   49.90   19.00
   6  -8   7   46.00   15.80
   6  -8   7   41.70   15.10
   6   8   7   50.89    8.40
  -6   8  -7   27.50   14.70
  -6   8  -7   60.89   15.10
   8  -8   7   72.09   20.80
  -8   8  -7   57.79   22.20
  -8   8  -7   32.90   14.20
   8   8   7   76.79   11.80
   8   8   7   78.29   11.20
  10  -8   7   26.80   17.90
 -10   8  -7   31.60   21.90
 -10   8  -7   37.50   13.20
  10   8   7   22.90    9.40
  10   8   7   36.90   12.00
  13  -9  -7  129.79   31.10
  13   9  -7  135.29   26.60
  11  -9  -7   41.90   15.40
  11  -9  -7   25.20   15.20
 -11   9   7   65.89   26.10
  11   9  -7   52.09   16.30
   9  -9  -7   56.99   14.30
   9  -9  -7   63.49   16.90
  -9   9   7   80.89   22.10
   9   9  -7   48.30   14.80
   7  -9  -7  405.86   41.60
   7  -9  -7  344.47   30.50
   7  -9  -7  459.35   40.30
   7   9  -7  404.96   36.40
  -7   9   7  356.56   38.80
   7   9  -7  346.47   28.10
   5  -9  -7  166.58   17.70
  -5  -9   7  149.09   17.90
   5  -9  -7  189.18   34.80
  -5  -9   7  133.19   15.10
  -5   9   7  102.39   21.30
   5   9  -7  108.39   20.80
   5   9  -7  157.08   19.40
  -3  -9   7  155.38   22.70
   3  -9  -7  144.69   19.80
   3  -9  -7  145.59   15.80
  -3  -9   7  183.68   19.00
  -3  -9   7  109.59   23.20
   3  -9  -7  189.28   24.10
   3   9  -7  165.98   23.80
   3   9  -7  182.18   22.90
  -3   9   7  172.68   22.50
   1  -9  -7  190.58   19.50
  -1  -9   7  223.18   26.80
   1  -9  -7  165.78   20.70
  -1  -9   7  193.08   22.90
   1   9  -7  157.38   25.50
  -1   9   7  193.78   14.30
   1   9  -7  240.68   29.20
  -1   9   7  195.98   22.20
  -1  -9  -7   10.70    5.40
   1  -9   7    5.40    9.10
  -1  -9  -7    3.20    5.50
   1   9   7   11.20    6.80
  -1   9  -7    1.10    8.90
  -1   9  -7    6.00    8.90
   1   9   7    9.50    3.30
   3  -9   7   14.10   11.60
   3  -9   7   28.90   13.20
   3  -9   7   42.70   14.70
   3   9   7   29.20    4.90
  -3   9  -7   35.20   13.90
  -3   9  -7   24.90   10.10
   5  -9   7    5.00   11.70
  -5   9  -7   -5.20    7.10
  -5   9  -7    4.70    9.20
   5   9   7   15.90    4.80
   7  -9   7   16.10   21.80
   7   9   7    4.90    6.00
  -7   9  -7    6.70   10.50
  -7   9  -7   -0.90    9.20
   9  -9   7    2.00   14.80
  -9   9  -7   21.30   14.40
   9   9   7   25.10    8.40
  -9   9  -7   26.10   13.80
   9   9   7   35.80    9.90
  12 -10  -7   59.19   20.60
  12  10  -7  124.59   25.60
  10 -10  -7  123.69   22.80
  10 -10  -7   97.19   23.30
  10  10  -7  118.89   24.00
 -10  10   7  133.19   29.80
   8 -10  -7   17.90   13.20
   8 -10  -7   27.70   12.20
   8  10  -7   34.70   12.20
  -8  10   7   -3.40   14.00
   6 -10  -7    9.30    9.60
   6 -10  -7   10.40    8.70
   6  10  -7   12.20    6.90
   6  10  -7    5.10    9.30
  -6  10   7   16.10   11.30
   4 -10  -7   18.20   10.40
   4 -10  -7    4.40    7.00
  -4 -10   7   10.30    7.70
  -4 -10   7  -12.70   12.10
   4 -10  -7    8.40    8.80
   4  10  -7    0.70    7.90
   4  10  -7   20.20   10.40
  -4  10   7   -5.80   10.50
   2 -10  -7   23.00    9.10
  -2 -10   7   36.50   13.50
  -2 -10   7   30.70   14.50
   2 -10  -7   21.00    6.60
  -2  10   7   29.30   11.00
   2  10  -7   15.10   10.00
   2  10  -7   10.20    9.40
   0 -10  -7   79.29   13.70
   0 -10   7   57.69   18.40
   0 -10  -7   89.29   13.80
   0 -10   7   96.09   20.20
   0 -10   7   86.29   18.30
   0  10   7   84.69    9.40
   0  10  -7   66.39   15.50
   0  10   7   75.99   15.10
   0  10  -7   90.49   22.10
   2 -10   7   61.79   20.70
  -2  10  -7   66.19   16.60
   2  10   7   59.79    7.10
  -2  10  -7   50.69   18.60
   4 -10   7   -9.40   12.20
  -4  10  -7   -3.20    9.30
  -4  10  -7    4.30    8.70
   4  10   7    4.00    3.40
   6 -10   7   16.70   16.30
  -6  10  -7    8.00   13.50
   6  10   7   18.00    5.50
   8 -10   7   46.20   21.00
  -8  10  -7   26.60   24.30
   8  10   7   67.19    9.70
  -8  10  -7   47.50   18.20
   9 -11  -7   65.89   19.60
   9 -11  -7   23.60   18.50
   9  11  -7   57.39   17.40
  -9  11   7   36.20   20.60
   7 -11  -7   11.90   14.50
   7 -11  -7    3.50   11.50
   7  11  -7    0.40   11.40
  -7  11   7   18.00   14.00
   5 -11  -7   60.89   20.60
   5 -11  -7   60.69   13.80
   5  11  -7   48.20   13.10
  -5  11   7   49.80   16.70
   5  11  -7   83.09   19.90
   3 -11  -7    8.60    9.20
   3 -11  -7    9.20    7.60
   3 -11  -7   -1.00   10.60
  -3 -11   7    5.90    9.50
  -3 -11   7    5.60    9.20
  -3  11   7    7.00   11.70
   3  11  -7   -3.80    9.30
   3  11  -7   22.40   12.40
  -1 -11   7   32.70   14.90
  -1 -11   7   29.10   15.70
   1 -11  -7   48.60   11.40
   1  11  -7   51.19   18.20
   1  11  -7   54.19   16.30
  -1  11   7    9.90   17.70
   1 -11   7  368.16   40.40
   1  11   7  302.57   20.20
   1  11   7  297.17   27.60
  -1  11  -7  342.87   39.40
  -1  11  -7  298.77   32.50
   3 -11   7    4.40   11.90
  -3  11  -7    6.20   13.10
  -3  11  -7    2.60    9.90
   3  11   7   16.30    4.30
   5 -11   7   -1.90   13.00
   5  11   7    6.60    4.30
   6 -12  -7   53.69   17.60
   6 -12  -7   36.80   16.20
   6  12  -7   75.59   19.30
  -6  12   7   53.29   21.20
   4 -12  -7  129.39   19.00
  -4 -12   7  156.68   19.70
   4 -12  -7  164.28   25.60
  -4 -12   7  147.89   19.20
  -4  12   7  146.99   26.40
   4  12  -7  109.49   24.90
  -2 -12   7   27.40   15.10
   2  12  -7    5.80   12.00
  -2  12   7   -4.80   11.80
   2  12  -7   15.70   12.90
   0 -12   7   17.90   17.10
   0  12  -7   57.79   17.40
   0  12   7   37.80   13.10
   0  12  -7   27.80   16.40
   2 -12   7   57.19   19.90
  -2  12  -7   61.69   17.90
  -2  12  -7  100.49   38.80
  18   0  -8  145.19   25.60
  18   0  -8  160.98   29.80
 -16   0   8   32.50   13.40
  16   0  -8   32.90   10.70
  16   0  -8   22.80   14.00
  14   0  -8  868.31   65.29
  14   0  -8  989.60   66.79
  12   0  -8  708.53   51.09
 -12   0   8  661.43   49.70
 -10   0   8   20.50    9.20
  10   0  -8   21.30    8.30
   8   0  -8 2724.23  140.19
  -8   0   8 2631.14  139.99
   6   0  -8 1175.38   67.79
  -6   0   8 1212.88   68.09
   4   0  -8   37.00    6.60
   4   0  -8   32.20    7.00
  -2   0   8 2468.05  135.29
  -2   0   8 3126.89  144.59
   0   0  -8  247.38   20.60
   0   0  -8  221.88   16.00
   0   0   8  234.68   16.80
  -2   0  -8   95.29   13.20
   2   0   8   93.29   12.40
   2   0   8   87.59    9.70
  -2   0  -8   95.09    9.40
   4   0   8  449.56   30.00
   4   0   8  455.05   34.50
  -4   0  -8  504.15   36.70
  -6   0  -8 1441.66   84.49
   6   0   8 1337.27   76.49
   6   0   8 1383.36   82.89
   6   0   8 1455.15   81.49
   8   0   8 1241.68   74.59
   8   0   8 1374.16   80.29
  -8   0  -8 1271.07   81.29
   8   0   8 1363.26   82.89
 -10   0  -8  221.08   28.50
  10   0   8  226.08   35.30
  10   0   8  211.48   25.50
  10   0   8  164.78   23.50
 -12   0  -8  229.08   37.60
  12   0   8  253.57   32.00
  12   0   8  295.37   43.30
  12   0   8  301.37   31.70
 -14   0  -8   18.80   18.60
  14   0   8   16.10   18.70
  14   0   8  -17.70   14.60
  19  -1  -8   48.40   18.70
  19   1  -8   19.70   15.90
  19   1  -8   13.60   15.80
  17  -1  -8   47.80   15.80
  17  -1  -8   34.60   16.30
  17   1  -8   74.89   19.60
  17   1  -8   55.09   20.00
  15  -1  -8   36.90   11.20
 -15  -1   8   18.70   11.90
  15  -1  -8   28.40   13.40
  15   1  -8   31.10   13.20
  15   1  -8   46.40   14.60
  13  -1  -8    9.60    7.40
 -13  -1   8   20.10   11.20
  13   1  -8    6.60    5.60
 -11  -1   8  954.30   62.59
  11   1  -8 1037.50   63.49
 -11   1   8  947.01   64.09
  -9  -1   8  788.92   55.89
   9  -1  -8  705.93   50.99
   9   1  -8  819.92   50.59
  -9   1   8  773.62   52.89
  -7  -1   8  314.67   25.70
   7  -1  -8  326.07   27.10
  -7   1   8  330.07   27.50
   7   1  -8  344.87   26.40
   5  -1  -8 1692.33   90.69
  -5  -1   8 1538.25   88.69
  -5   1   8 1717.03   90.99
   5   1  -8 1704.23   90.39
   5   1  -8 1732.33   88.29
  -3  -1   8  257.97   18.90
   3  -1  -8  241.68   20.20
   3  -1  -8  250.57   16.70
  -3   1   8  273.17   21.20
   3   1  -8  222.08   19.60
   3   1  -8  224.98   18.10
   1  -1  -8  837.72   48.70
  -1  -1   8  909.21   46.70
  -1  -1   8  773.82   48.40
   1  -1  -8  792.82   42.50
   1   1  -8  809.92   45.70
  -1   1   8  777.92   42.70
   1   1  -8  835.72   49.80
  -1   1   8  842.22   48.80
   1  -1   8  730.53   39.70
  -1  -1  -8  630.34   41.50
  -1  -1  -8  657.73   35.40
   1  -1   8  651.43   42.30
  -1   1  -8  640.94   38.10
   1   1   8  640.54   35.80
   1   1   8  715.23   42.10
  -1   1  -8  646.04   43.30
  -3  -1  -8  816.72   52.99
   3  -1   8  974.80   50.89
  -3  -1  -8  833.62   46.30
   3  -1   8  950.50   55.59
   3   1   8  886.61   52.99
  -3   1  -8  864.01   49.00
   3   1   8  862.61   47.20
  -3   1  -8  758.32   59.89
   5  -1   8   73.39   12.20
   5  -1   8   76.49   14.30
   5  -1   8   62.39   12.10
  -5  -1  -8   55.79   13.50
  -5   1  -8   43.50   11.60
  -5   1  -8   63.59   10.30
   5   1   8   68.79   14.20
   5   1   8   55.19    9.50
   7  -1   8  157.58   20.60
   7  -1   8  178.78   20.70
  -7  -1  -8  146.49   20.00
   7  -1   8  149.99   20.10
   7   1   8  118.19   15.10
   7   1   8  150.38   19.90
   7   1   8  134.29   17.60
  -7   1  -8  159.38   21.80
   9  -1   8  469.95   41.80
   9  -1   8  452.15   38.50
  -9  -1  -8  409.06   37.30
   9  -1   8  457.75   35.90
   9   1   8  431.56   36.40
   9   1   8  433.46   39.30
  -9   1  -8  450.15   41.40
   9   1   8  413.06   33.10
  11  -1   8   18.90   10.30
  11  -1   8   16.40   13.00
  11  -1   8   41.50   15.70
 -11  -1  -8    8.80   11.90
  11   1   8   15.00   11.10
  11   1   8    5.50   10.60
  11   1   8   23.60   12.90
 -11   1  -8   20.20   12.60
 -13  -1  -8   47.70   19.40
  13  -1   8   71.29   23.50
  13  -1   8   69.49   25.50
  13   1   8   45.80   17.70
  13   1   8   65.19   22.90
 -13   1  -8   64.19   21.70
  15  -1   8  -24.50   27.20
  15  -1   8  -16.80   15.70
  15   1   8   35.10   21.40
  15   1   8    8.60   16.20
  18  -2  -8  107.89   21.50
  18   2  -8  144.49   26.90
  16  -2  -8   44.60   16.80
  16  -2  -8   69.89   23.90
 -16  -2   8   28.20   12.20
  16   2  -8   78.39   19.90
  16   2  -8   17.90   11.50
  14  -2  -8   85.59   23.20
  14  -2  -8  107.69   26.30
 -14  -2   8   44.40   14.30
  14   2  -8   75.89   14.60
 -12  -2   8  170.48   20.60
  12  -2  -8  150.98   25.40
  12   2  -8  150.48   19.10
 -10  -2   8   31.50   10.10
  10  -2  -8   26.20   10.20
  10   2  -8   25.90    8.10
 -10   2   8   21.40    7.80
  -8  -2   8  640.94   42.00
   8  -2  -8  616.84   44.80
   8   2  -8  651.93   41.80
  -8   2   8  650.13   45.70
  -6  -2   8 1390.26   81.99
   6  -2  -8 1443.26   84.89
   6   2  -8 1636.94   84.09
  -6   2   8 1569.54   86.29
   6   2  -8 1630.24   83.49
  -4  -2   8  377.96   27.60
   4  -2  -8  364.36   28.10
  -4   2   8  403.96   29.20
   4   2  -8  417.46   28.40
  -2  -2   8  382.96   25.90
   2  -2  -8  377.66   26.60
  -2  -2   8  393.26   27.20
   2  -2  -8  359.16   20.30
  -2   2   8  335.37   26.00
   2   2  -8  335.67   24.90
   0  -2   8 1735.93   90.99
   0  -2  -8 1636.34   80.19
   0  -2  -8 1721.13   89.09
   0  -2   8 1683.23   87.99
   0   2  -8 1641.94   92.09
   0   2  -8 1590.14   87.39
   0   2   8 1712.13   88.99
   2  -2   8  311.47   22.60
  -2  -2  -8  278.37   22.50
   2   2   8  257.57   16.50
   2   2   8  270.97   21.80
  -2   2  -8  259.37   20.40
  -2   2  -8  254.07   24.60
  -4  -2  -8 1733.93   94.89
   4  -2   8 2024.50  104.79
   4   2   8 1607.74   87.09
  -4   2  -8 1703.93   99.19
   4   2   8 1743.33   93.99
  -4   2  -8 1676.93   91.59
   6  -2   8  159.78   18.10
   6  -2   8  129.09   20.10
  -6  -2  -8  146.29   18.40
   6   2   8  125.89   16.90
  -6   2  -8  215.58   35.70
   6   2   8  154.78   14.60
  -6   2  -8  137.89   15.80
   8  -2   8  219.58   25.80
  -8  -2  -8  213.08   24.00
   8  -2   8  234.28   24.40
   8  -2   8  225.88   28.80
   8   2   8  218.78   23.80
  -8   2  -8  269.97   30.20
   8   2   8  210.58   24.40
  10  -2   8    1.60   11.80
  10  -2   8   11.20    8.40
 -10  -2  -8   29.60   13.00
  10  -2   8    2.30   11.00
  10   2   8   14.80    8.60
  10   2   8    3.90    8.40
 -10   2  -8   10.20   10.00
  12  -2   8    2.20   10.00
  12  -2   8   38.50   17.90
 -12  -2  -8   -0.10   12.00
  12  -2   8   23.70   18.50
  12   2   8   -1.40   12.20
 -12   2  -8   13.50   15.50
  12   2   8   27.70   11.60
  12   2   8   16.90   11.50
  14  -2   8  -14.40   13.30
  14  -2   8  -14.50   23.80
 -14   2  -8   17.80   22.10
  14   2   8    9.80   20.10
  14   2   8   11.00   15.80
  19  -3  -8   15.50   10.80
  19   3  -8    3.10   14.70
  19   3  -8   13.70   12.40
  17  -3  -8  186.68   42.00
  17  -3  -8  242.08   32.90
  17   3  -8  156.98   29.00
  17   3  -8  260.77   29.40
  15  -3  -8   26.70   11.80
  15  -3  -8   33.10   18.70
  15  -3  -8   35.00   13.20
  15   3  -8   58.19   14.80
  15   3  -8   65.79   16.80
 -15   3   8   46.10   15.50
 -13  -3   8   73.49   16.30
  13  -3  -8  106.49   16.90
  13  -3  -8   93.79   20.70
  13  -3  -8   69.89   20.00
 -13   3   8   54.09   13.30
  13   3  -8   89.59   15.70
 -11  -3   8   85.59   15.40
  11  -3  -8   94.79   17.30
  11   3  -8  131.79   16.20
 -11   3   8   98.49   20.80
  -9  -3   8  204.08   19.90
   9  -3  -8  204.08   23.00
   9   3  -8  190.28   18.80
  -9   3   8  195.38   23.90
   7  -3  -8 1004.60   63.79
  -7  -3   8  973.40   58.89
   7   3  -8 1093.79   62.19
   7   3  -8 1030.50   59.09
  -7   3   8 1020.60   64.19
   5  -3  -8  155.18   17.10
  -5  -3   8  156.98   15.90
   5   3  -8  150.98   15.60
   5   3  -8  160.28   16.90
  -5   3   8  198.18   22.60
  -3  -3   8  258.17   21.90
   3  -3  -8  273.77   22.50
  -3  -3   8  300.77   22.90
  -3   3   8  266.17   22.60
   3   3  -8  280.87   23.00
   3   3  -8  255.17   22.00
   1  -3  -8  279.27   22.20
  -1  -3   8  290.17   23.70
  -1  -3   8  297.77   23.20
  -1   3   8  282.37   22.30
   1   3  -8  284.77   22.50
   1   3  -8  279.77   24.20
  -1  -3  -8  414.16   28.60
   1  -3   8  462.25   30.50
   1  -3   8  402.16   31.40
   1   3   8  402.86   28.30
  -1   3  -8  393.66   28.50
  -1   3  -8  392.26   32.40
  -3  -3  -8   71.89   13.00
   3  -3   8   74.59   14.10
   3  -3   8   78.99   13.60
   3   3   8   84.39   13.70
   3   3   8   58.69    6.30
  -3   3  -8   47.90   11.10
  -3   3  -8   71.99   12.10
  -5  -3  -8  383.56   30.20
   5  -3   8  396.66   31.30
   5  -3   8  394.16   34.90
   5  -3   8  421.06   34.10
  -5   3  -8  475.35   39.00
  -5   3  -8  404.36   30.30
   5   3   8  392.66   25.10
   5   3   8  405.76   29.80
   7  -3   8  434.36   38.20
   7  -3   8  529.05   43.20
  -7  -3  -8  393.16   33.80
   7  -3   8  500.75   37.60
   7   3   8  459.65   35.10
  -7   3  -8  419.56   33.40
  -7   3  -8  456.95   41.50
   7   3   8  479.05   30.80
   7   3   8  505.15   35.50
   9  -3   8  110.59   19.50
  -9  -3  -8  103.29   20.40
   9  -3   8  132.89   26.40
  -9   3  -8   94.89   22.90
   9   3   8   92.29   17.30
   9   3   8  132.59   22.20
   9   3   8  124.99   17.20
  11  -3   8  204.08   29.70
  11  -3   8  271.17   41.00
 -11  -3  -8  154.58   24.90
  11  -3   8  237.88   31.80
  11   3   8  269.97   30.10
  11   3   8  207.68   26.50
  11   3   8  182.28   23.00
 -11   3  -8  221.28   35.20
  13  -3   8   14.40   21.20
  13  -3   8   -5.90   12.00
  13   3   8   10.50   13.50
  13   3   8  -10.50   13.20
  13   3   8    2.00   12.80
 -13   3  -8   17.00   19.20
  18  -4  -8   18.90   14.40
  18   4  -8   47.50   15.70
  18   4  -8   22.30   12.50
  16  -4  -8   52.59   21.40
  16  -4  -8   32.30   14.40
 -16  -4   8   46.80   13.60
  16   4  -8   40.20   13.00
  16   4  -8   20.20   11.40
 -14  -4   8  274.47   26.70
  14  -4  -8  252.67   31.70
 -14   4   8  285.67   35.80
  14   4  -8  273.37   26.20
  12  -4  -8   10.50   10.30
 -12  -4   8   10.40    6.50
  12  -4  -8   -3.50    5.80
  12  -4  -8   -2.50    7.40
 -12   4   8   10.50    9.50
  10  -4  -8  160.58   36.80
  10  -4  -8   70.89   12.20
 -10  -4   8   80.29   14.20
 -10   4   8   41.20   13.00
  10   4  -8   60.59   11.10
  10   4  -8   65.29   14.20
   8  -4  -8  181.78   16.50
   8  -4  -8  164.08   20.60
   8   4  -8  199.48   18.40
   8   4  -8  206.18   21.50
  -8   4   8  205.78   24.00
  -6  -4   8   94.09   11.90
   6  -4  -8   86.99    9.30
   6   4  -8   82.19   13.60
   6   4  -8   56.69   12.70
  -6   4   8  108.19   19.40
   4  -4  -8  165.18   11.70
  -4  -4   8  135.19   17.10
   4  -4  -8  179.78   18.40
  -4  -4   8  164.98   16.20
  -4   4   8  166.28   18.30
   4   4  -8  132.99   16.40
   4   4  -8  183.18   17.50
   2  -4  -8   72.19   11.90
  -2  -4   8   67.59   13.20
  -2  -4   8   70.29   12.10
   2   4  -8   99.39   16.80
   2   4  -8   98.99   15.10
  -2   4   8   64.49   12.30
   0  -4   8  213.98   20.60
   0  -4  -8  254.17   20.00
   0  -4   8  230.68   22.00
   0   4   8  233.58   19.70
   0   4  -8  213.38   20.00
   2  -4   8   82.09   16.90
   2  -4   8   89.79   14.60
  -2  -4  -8   91.19   11.60
  -2   4  -8   66.49   12.60
   2   4   8   89.29   13.90
  -2   4  -8  120.99   24.40
   4  -4   8   89.09   16.40
   4  -4   8   50.69   10.90
   4  -4   8   56.59   12.30
  -4  -4  -8   71.09   12.20
  -4   4  -8   83.19   14.30
  -4   4  -8   47.80   11.70
   4   4   8   80.89    7.30
   4   4   8   83.69   14.80
   6  -4   8   37.80   10.90
   6  -4   8   81.89   21.30
  -6  -4  -8   41.10    9.90
   6  -4   8   39.20   12.90
   6   4   8   41.80   10.20
  -6   4  -8   23.50    8.70
   6   4   8   46.20    7.70
  -6   4  -8   17.50    9.00
   8  -4   8  261.37   33.20
   8  -4   8  276.17   29.40
   8  -4   8  292.47   30.30
  -8  -4  -8  240.38   23.60
   8   4   8  287.67   21.90
   8   4   8  266.37   25.60
  -8   4  -8  241.48   25.50
  -8   4  -8  252.37   33.30
   8   4   8  259.67   24.00
  10  -4   8   40.90   15.40
  10  -4   8   28.80   15.30
  10  -4   8   46.70   18.20
 -10  -4  -8   46.20   11.60
  10   4   8   30.80    9.30
  10   4   8   33.00   11.90
  10   4   8   33.00   11.30
 -10   4  -8   11.00   12.10
  12  -4   8   74.09   18.20
  12  -4   8  110.09   28.50
  12   4   8   77.59   17.00
  12   4   8   97.39   21.30
 -12   4  -8  147.79   32.00
  12   4   8   78.69   17.80
  14  -4   8  230.58   40.00
  14   4   8  214.48   29.30
  14   4   8  151.68   26.70
  14   4   8  162.48   29.40
 -14   4  -8  165.68   34.70
  17  -5  -8   49.80   17.00
 -17  -5   8   39.30   13.70
  17   5  -8   51.49   12.70
  17   5  -8   51.39   14.00
  15  -5  -8  104.59   22.80
  15  -5  -8   91.49   25.60
  15  -5  -8  105.79   27.30
  15   5  -8   83.49   22.10
  15   5  -8  135.89   18.00
  15   5  -8  149.29   26.10
 -13  -5   8   83.89   14.50
  13  -5  -8   48.80   12.70
  13   5  -8   76.69   17.00
  13   5  -8  105.59   13.70
 -13   5   8   69.59   20.10
  11  -5  -8  173.68   19.70
  11  -5  -8  197.68   25.40
 -11  -5   8  207.38   19.90
  11   5  -8  173.08   18.20
 -11   5   8  267.27   41.70
  11   5  -8  192.68   23.00
   9  -5  -8   30.80    9.30
  -9  -5   8   44.30   10.10
   9  -5  -8   60.09   11.40
   9   5  -8   54.99   13.00
  -9   5   8   23.50   10.00
   9   5  -8   67.29   11.80
   7  -5  -8  339.87   23.70
   7  -5  -8  331.77   30.60
  -7   5   8  293.77   29.90
   7   5  -8  348.87   26.00
   7   5  -8  318.17   28.70
  -5  -5   8  157.48   16.30
   5  -5  -8  158.18   13.10
   5  -5  -8  130.69   17.20
  -5   5   8  158.18   19.80
   5   5  -8  184.38   19.50
   5   5  -8  173.98   17.50
   3  -5  -8  459.85   25.60
  -3  -5   8  450.65   34.80
   3  -5  -8  432.96   33.40
   3   5  -8  505.15   35.70
   3   5  -8  495.75   35.50
  -3   5   8  493.55   35.40
   1  -5  -8   37.70    8.30
  -1  -5   8   36.20    7.60
  -1  -5   8   24.60    8.60
   1   5  -8   26.40    8.10
  -1   5   8   29.70    8.60
   1   5  -8   51.19   11.40
   1  -5   8  148.09   20.20
  -1  -5  -8  128.89   14.00
   1  -5   8  130.59   17.80
  -1   5  -8  143.89   19.10
  -1   5  -8  135.19   18.70
   1   5   8  156.08   15.50
   3  -5   8  233.58   23.60
   3  -5   8  184.08   22.60
   3  -5   8  219.28   22.30
  -3  -5  -8  192.98   17.30
  -3   5  -8  141.69   22.10
  -3   5  -8  224.78   21.20
   3   5   8  176.18   16.60
   5  -5   8   57.39   13.50
   5  -5   8   12.50    8.70
   5  -5   8   18.00    8.30
  -5   5  -8   84.19   22.50
   5   5   8   29.00    7.50
  -5   5  -8   36.40    9.90
   7  -5   8  645.04   48.50
   7  -5   8  719.93   56.19
   7  -5   8  642.94   50.69
  -7  -5  -8  611.84   40.50
   7   5   8  633.74   42.40
   7   5   8  705.33   39.20
   7   5   8  639.64   41.20
  -7   5  -8  674.23   47.30
  -7   5  -8  728.33   56.59
   9  -5   8  160.58   35.20
   9  -5   8   45.40   16.80
  -9  -5  -8   95.39   14.60
   9   5   8   74.59   12.60
   9   5   8   75.79   15.10
  -9   5  -8  101.19   31.40
   9   5   8   69.59   13.70
  -9   5  -8   68.39   15.30
  11  -5   8   33.70   16.80
  11  -5   8   55.99   23.90
  11   5   8   57.29   13.80
  11   5   8   46.40   11.80
  11   5   8   88.99   18.80
 -11   5  -8   33.20   13.30
  13  -5   8   62.79   29.80
  13   5   8   67.19   14.40
 -13   5  -8   54.09   28.30
  13   5   8   89.79   18.60
  13   5   8  102.79   19.00
  16  -6  -8   11.80   13.20
  16   6  -8  -11.00    9.40
  16   6  -8    8.80   12.00
  16   6  -8   16.00    7.70
 -14  -6   8   11.40    7.30
  14  -6  -8   14.90   10.40
  14  -6  -8   -4.70   25.70
  14  -6  -8   19.80   10.70
  14   6  -8   14.40    8.50
  14   6  -8   13.30   11.50
  14   6  -8   12.40    6.50
 -14   6   8    5.70   12.50
  12  -6  -8   18.40   10.60
  12  -6  -8   37.90   15.20
 -12  -6   8   47.00    9.80
  12  -6  -8   31.10   10.60
 -12   6   8   28.20   14.00
  12   6  -8   30.20   12.00
 -10  -6   8  175.08   16.90
  10  -6  -8  158.68   18.40
  10   6  -8  189.98   17.30
 -10   6   8  116.39   23.70
  10   6  -8  193.28   23.10
   8  -6  -8  187.08   23.50
  -8  -6   8  192.98   17.80
   8  -6  -8  220.18   27.30
   8  -6  -8  207.48   18.80
   8   6  -8  200.48   18.90
  -8   6   8  207.28   25.90
   8   6  -8  176.28   22.00
   6  -6  -8  167.28   15.30
  -6  -6   8  180.08   17.00
   6  -6  -8  175.18   21.40
   6   6  -8  193.48   18.80
  -6   6   8  148.59   20.80
   6   6  -8  190.48   21.40
  -4  -6   8   24.60    9.20
   4  -6  -8   10.90    6.00
   4  -6  -8   24.80    5.60
  -4  -6   8   13.70    6.40
   4   6  -8   29.70    9.30
   4   6  -8   24.70    8.50
  -4   6   8   33.00   10.70
  -2  -6   8   -3.70    3.70
  -2  -6   8    4.20    5.60
   2  -6  -8    3.00    4.20
   2   6  -8   -2.60    4.00
  -2   6   8    2.60    4.00
   2   6  -8    9.40    6.20
   0  -6   8  412.56   32.30
   0  -6  -8  329.17   25.60
   0  -6   8  325.97   30.90
   0  -6   8  393.46   31.90
   0   6  -8  341.57   29.40
   0   6   8  311.27   26.20
   0   6  -8  383.56   33.20
   2  -6   8  261.27   26.50
   2  -6   8  284.27   28.30
   2  -6   8  293.67   29.20
  -2   6  -8  271.67   30.40
  -2   6  -8  297.97   26.60
   2   6   8  311.57   23.20
   4  -6   8  752.52   53.29
   4  -6   8  681.33   56.79
   4  -6   8  762.02   55.29
  -4  -6  -8  725.03   42.00
   4   6   8  721.33   36.30
   4   6   8  705.63   42.60
  -4   6  -8  669.63   54.69
  -4   6  -8  706.93   48.90
   6  -6   8  215.58   30.00
   6  -6   8  243.38   28.20
   6   6   8  223.78   15.70
   6   6   8  189.28   17.10
   6   6   8  214.08   16.40
  -6   6  -8  231.18   30.10
   8  -6   8   55.19   18.20
   8  -6   8   51.99   18.70
   8  -6   8   64.39   17.30
   8   6   8   57.79   10.00
  -8   6  -8   40.20   18.80
   8   6   8   49.40   11.40
   8   6   8   48.30    9.80
  -8   6  -8   55.39   15.30
  10  -6   8  169.28   31.90
  10   6   8  168.88   17.00
  10   6   8  188.38   19.90
 -10   6  -8  164.18   25.80
 -10   6  -8  199.48   37.50
  10   6   8  193.98   21.40
  12  -6   8   66.79   21.40
  12   6   8  116.69   19.00
  12   6   8   97.59   15.10
 -12   6  -8  125.79   31.50
  12   6   8  122.29   19.10
  15  -7  -8   14.50   12.00
  15   7  -8   13.20    7.40
  15   7  -8   21.60   13.30
  13  -7  -8   24.60   12.60
  13  -7  -8   27.10   12.10
 -13   7   8   60.99   23.90
  13   7  -8   47.60    9.70
  13   7  -8   15.50   12.40
  11  -7  -8  164.68   27.80
  11  -7  -8  188.78   33.20
  11  -7  -8  153.28   21.40
 -11   7   8  104.89   24.60
  11   7  -8  165.78   16.30
  11   7  -8  160.38   25.80
   9  -7  -8  231.78   23.00
  -9  -7   8  264.57   20.40
   9  -7  -8  253.27   29.40
  -9   7   8  219.88   29.60
   9   7  -8  292.57   29.70
   9   7  -8  271.67   22.30
  -7  -7   8  471.75   31.10
   7  -7  -8  471.05   32.00
   7  -7  -8  397.56   37.70
   7  -7  -8  426.66   41.10
   7   7  -8  443.86   38.10
   7   7  -8  475.15   33.80
  -7   7   8  459.25   41.10
  -5  -7   8   93.59   18.50
  -5  -7   8   68.79   12.00
   5  -7  -8   76.39   11.00
   5  -7  -8   73.99   16.50
   5  -7  -8   54.39   14.30
   5   7  -8   64.29   14.10
  -5   7   8   51.29   13.30
   5   7  -8   91.79   17.20
   3  -7  -8  538.45   31.50
   3  -7  -8  574.54   40.20
  -3  -7   8  550.54   40.10
  -3  -7   8  529.95   41.90
  -3  -7   8  551.14   38.40
   3   7  -8  557.14   41.80
   3   7  -8  538.45   41.20
  -3   7   8  544.55   41.00
   1  -7  -8   33.30    8.30
  -1  -7   8   41.90   12.20
  -1  -7   8   50.89   12.30
  -1  -7   8   33.70   11.00
  -1   7   8   50.39   10.90
   1   7  -8   32.20   10.80
   1   7  -8   36.20   10.50
   1  -7   8 1885.21  104.49
   1  -7   8 1830.02  104.89
   1  -7   8 1583.04  101.99
  -1   7  -8 1780.62  101.49
   1   7   8 1813.32   96.99
  -1   7  -8 1990.30  109.89
   3  -7   8  115.49   23.00
  -3   7  -8   90.09   16.60
  -3   7  -8  151.98   30.30
   3   7   8  116.79   13.20
   5  -7   8  135.89   26.50
  -5   7  -8  168.68   23.70
   5   7   8  128.49   13.30
   5   7   8  157.18   10.60
   5   7   8  156.78   11.10
  -5   7  -8  166.48   32.40
   7  -7   8  124.79   23.50
   7  -7   8  209.88   30.80
   7  -7   8  148.89   29.80
  -7   7  -8  236.28   39.70
  -7   7  -8  141.19   22.50
   7   7   8  155.18   14.80
   9  -7   8   -1.60   12.10
   9   7   8    5.20    6.40
  -9   7  -8  -13.80   11.00
  -9   7  -8   10.50    9.40
   9   7   8    3.60    6.50
  11  -7   8   42.40   20.20
  11   7   8   58.39   12.90
 -11   7  -8   69.99   25.00
  11   7   8   52.09   13.40
  14  -8  -8   33.60   15.80
  14   8  -8   56.99   18.20
  12  -8  -8   13.80   12.80
  12  -8  -8   20.60   12.40
 -12   8   8   21.40   16.30
  12   8  -8    9.50   11.40
  10  -8  -8   75.89   16.40
  10  -8  -8   78.79   19.80
  10  -8  -8   58.99   22.90
  10   8  -8   91.49   13.70
 -10   8   8   83.09   21.90
  10   8  -8   98.09   21.10
  -8  -8   8   40.40    8.60
   8  -8  -8   13.50   13.30
  -8  -8   8   42.90    8.90
   8  -8  -8   31.20   10.90
   8  -8  -8   32.20   10.00
  -8   8   8   30.30   13.80
   8   8  -8   35.10    9.90
   6  -8  -8  476.35   40.40
   6  -8  -8  469.25   31.90
  -6  -8   8  444.96   31.10
  -6   8   8  425.06   39.90
   6   8  -8  420.56   33.90
   6   8  -8  423.96   37.90
  -4  -8   8  994.30   59.89
   4  -8  -8  994.90   55.09
   4  -8  -8  975.30   63.79
  -4  -8   8 1011.40   66.49
   4  -8  -8  939.11   64.99
  -4  -8   8 1023.50   62.39
   4   8  -8 1049.00   64.99
   4   8  -8  951.70   64.69
  -4   8   8 1024.80   66.69
   2  -8  -8  156.98   20.30
  -2  -8   8  193.98   27.10
  -2  -8   8  196.28   27.30
   2  -8  -8  175.08   13.50
  -2  -8   8  180.88   20.80
   2  -8  -8  168.48   19.30
   2   8  -8  169.18   23.80
   2   8  -8  168.08   23.40
  -2   8   8  170.78   20.70
   0  -8  -8  380.36   26.80
   0  -8  -8  312.67   26.70
   0  -8   8  308.47   33.20
   0  -8   8  325.97   31.30
   0  -8   8  354.06   36.50
   0   8   8  257.37   32.70
   0   8  -8  318.77   30.40
   0   8  -8  387.86   36.00
  -2  -8  -8   22.50    7.50
  -2  -8  -8   15.10    6.20
   2  -8   8   13.50   11.40
   2   8   8    6.70    5.00
  -2   8  -8   20.20   13.00
   4  -8   8  223.78   31.70
   4  -8   8  256.17   31.60
  -4   8  -8  224.88   26.10
  -4   8  -8  250.27   40.50
   6  -8   8   17.80   12.00
  -6   8  -8   68.79   24.50
   6   8   8   37.10    5.60
  -6   8  -8   34.90   14.20
   6   8   8   28.90    6.00
   8  -8   8   21.00   12.00
   8   8   8    9.90    6.20
   8   8   8   34.60    8.50
  -8   8  -8   19.80   11.60
  -8   8  -8   20.10   21.40
  10  -8   8   20.50   16.10
  10   8   8   19.40    8.90
  10   8   8   23.70   10.70
 -10   8  -8   14.40   27.70
  13  -9  -8  113.79   28.40
  13   9  -8  123.29   25.40
  11  -9  -8   34.10   13.30
  11   9  -8   39.40   14.80
 -11   9   8   45.90   41.10
   9  -9  -8   59.59   17.50
   9  -9  -8   31.80   11.70
   9   9  -8   43.70   16.10
  -9   9   8   39.10   17.30
   9   9  -8   34.10    9.50
   7  -9  -8  102.89   16.40
   7  -9  -8   99.19   22.40
   7  -9  -8  170.58   31.50
  -7  -9   8   98.09   14.10
  -7  -9   8  109.69   13.10
   7   9  -8  127.19   17.30
  -7   9   8  107.49   22.00
   7   9  -8   79.09   18.20
  -5  -9   8   55.39   12.50
  -5  -9   8   65.89   12.80
   5  -9  -8   66.89   12.00
   5   9  -8   70.59   15.20
   5   9  -8   68.79   16.10
  -5   9   8   75.99   17.30
  -3  -9   8  216.98   25.60
   3  -9  -8  215.08   23.50
  -3  -9   8  202.78   22.00
   3  -9  -8  217.38   17.80
   3  -9  -8  237.18   26.90
   3   9  -8  237.88   27.30
   3   9  -8  234.48   27.10
  -3   9   8  193.18   24.90
   1  -9  -8  299.67   28.20
   1  -9  -8  328.77   27.30
  -1  -9   8  343.97   33.60
  -1   9   8  337.87   30.20
   1   9  -8  343.17   32.80
   1   9  -8  317.07   36.00
   1  -9   8  189.48   26.10
   1  -9   8  217.78   28.40
  -1  -9  -8  191.68   18.80
   1  -9   8  250.17   33.10
   1   9   8  226.58   21.30
  -1   9  -8  137.59   25.80
  -1   9  -8  172.38   25.30
   3  -9   8   28.80   14.40
   3  -9   8   53.09   18.90
   3  -9   8   59.29   20.90
  -3   9  -8   29.30   11.40
  -3   9  -8   74.09   20.00
   5  -9   8  157.28   31.80
  -5   9  -8  136.79   30.50
  -5   9  -8  140.29   23.20
   7  -9   8   39.20   16.10
  -7   9  -8   45.60   19.40
  -7   9  -8   71.19   17.20
   7   9   8   71.19    8.20
   7   9   8   58.39    8.40
   9  -9   8    2.50   17.70
  -9   9  -8   41.70   16.40
  -9   9  -8   -4.90   18.10
  12 -10  -8   28.30   18.10
  12  10  -8   28.50   17.40
  10 -10  -8  229.78   36.70
 -10  10   8  169.08   33.70
  10  10  -8  236.98   33.90
   8 -10  -8   12.60   10.90
   8 -10  -8   23.40   13.30
  -8  10   8   11.60   15.10
   8  10  -8   16.30   11.50
   6 -10  -8   38.60   11.50
   6 -10  -8   33.40   12.70
  -6 -10   8   49.20   10.50
  -6 -10   8   44.70   10.50
  -6  10   8   30.40   14.30
   6  10  -8   23.60   11.00
   6  10  -8   56.69   15.90
  -4 -10   8   41.40   18.50
   4 -10  -8   58.79   17.00
  -4 -10   8   58.59   14.90
   4 -10  -8   59.69   11.20
   4 -10  -8   61.49   16.30
  -4  10   8   97.19   20.50
   4  10  -8   69.59   16.50
   4  10  -8   61.29   16.40
  -2 -10   8  102.39   17.80
  -2 -10   8   96.79   22.70
   2 -10  -8  162.48   22.20
  -2 -10   8   99.69   20.40
   2  10  -8  105.39   20.80
   2  10  -8  127.59   24.80
  -2  10   8   98.99   19.00
   0 -10   8  116.19   23.80
   0 -10  -8  137.39   18.10
   0 -10   8  181.28   28.30
   0 -10  -8  153.68   17.00
   0  10   8  157.48   20.50
   0  10  -8  148.99   25.30
   0  10  -8  226.38   35.80
   2 -10   8   49.90   19.20
  -2  10  -8   49.99   14.60
  -2  10  -8   53.89   17.70
   4 -10   8  128.19   29.40
  -4  10  -8  123.69   29.00
  -4  10  -8   87.29   19.10
   6 -10   8  -21.30   13.10
  -6  10  -8    1.90   10.80
  -6  10  -8   15.30   13.60
   8  10   8  374.46   21.60
   8  10   8  364.56   22.10
  -8  10  -8  372.06   41.70
  -8  10  -8  505.35   55.89
   9 -11  -8   74.49   25.60
   9  11  -8   58.39   18.00
   7 -11  -8  201.98   30.10
   7 -11  -8  191.68   25.10
  -7  11   8  184.28   31.10
   7  11  -8  231.38   33.20
   7  11  -8  233.28   24.20
   5 -11  -8   18.70   15.00
   5 -11  -8   19.80    9.30
  -5  11   8   11.80   14.00
   5  11  -8    3.10    7.60
   5  11  -8   -5.80    9.90
   3 -11  -8   11.10    7.20
   3 -11  -8    6.90   11.40
  -3 -11   8    7.50    9.00
  -3 -11   8   29.70   13.00
   3 -11  -8   15.60    9.50
   3  11  -8    5.80   11.00
   3  11  -8   -8.20    9.70
  -3  11   8    1.80   10.90
  -1 -11   8   13.60   13.80
   1  11  -8   24.40   11.60
   1  11  -8    3.90   10.50
  -1  11   8    8.90   11.20
   1 -11   8  171.78   33.20
  -1  11  -8  187.28   32.90
   1  11   8  185.68   21.80
  -1  11  -8  194.28   28.80
   3 -11   8   22.90   17.90
  -3  11  -8    7.60   11.90
  -3  11  -8   17.20   14.10
   5 -11   8  164.98   30.40
  -5  11  -8  101.19   24.80
  -5  11  -8  110.09   32.10
   6 -12  -8   62.19   20.20
   6 -12  -8   57.59   15.90
  -6  12   8   80.39   21.20
   6  12  -8   81.59   23.30
   4 -12  -8   60.29   13.90
   4 -12  -8   81.19   19.20
  -4 -12   8   64.69   15.50
   4  12  -8   74.19   18.50
   4  12  -8   71.39   19.40
  -4  12   8   80.49   20.70
  -2 -12   8   11.60   13.40
   2  12  -8   -5.50   12.40
  -2  12   8   -1.40   11.60
   2  12  -8   10.60   12.90
   0  12  -8  348.37   37.80
   0  12  -8  356.26   44.00
   0  12   8  338.37   31.70
   2 -12   8   76.89   27.80
  -2  12  -8   74.49   26.20
  -2  12  -8   44.70   20.80
  18   0  -9    8.70   10.50
  18   0  -9  -15.60   13.90
  16   0  -9    3.10   11.60
  16   0  -9   -4.70    8.60
 -16   0   9   -9.70    8.60
  14   0  -9   -2.10    6.60
 -12   0   9   -1.30    6.70
  12   0  -9    1.50    6.20
 -10   0   9    4.70    5.40
  10   0  -9    1.40    2.90
  -8   0   9    2.70    4.80
   8   0  -9    0.90    3.90
   6   0  -9   -2.40    2.30
  -6   0   9    0.40    2.30
  -4   0   9   -3.00    2.50
   4   0  -9    0.90    2.50
  -2   0   9    2.00    2.20
   2   0  -9   -4.40    1.70
  -2   0   9   -1.50    2.60
   2   0  -9    0.40    2.10
   0   0   9    3.00    2.60
   0   0   9   -2.70    2.20
   0   0  -9   -0.40    3.40
   0   0  -9    2.40    2.40
   2   0   9    0.10    2.90
  -2   0  -9    1.20    2.60
  -2   0  -9   -0.80    3.30
   2   0   9    4.70    3.90
   4   0   9   -0.40    4.10
   4   0   9   -0.30    3.50
  -4   0  -9   -0.90    2.60
  -4   0  -9    3.50    4.70
   6   0   9    2.00    5.20
   6   0   9   -8.80    5.10
  -6   0  -9    0.40    6.10
   6   0   9   -2.70    4.60
   8   0   9    4.50    6.10
   8   0   9    6.70    6.00
   8   0   9   -1.40    6.80
  -8   0  -9   -4.30    6.20
  10   0   9    4.00   11.20
  10   0   9    8.40    7.90
 -10   0  -9    8.90   10.20
  10   0   9   -9.00    8.00
  12   0   9   -9.50   14.20
  12   0   9   36.80   14.00
  12   0   9   -1.70   10.90
 -12   0  -9    2.10   13.20
  14   0   9   -0.50   28.20
  14   0   9  -18.60   22.20
 -14   0  -9  -11.10   18.90
  19  -1  -9   21.60   22.00
  19   1  -9   -1.60   15.40
  19   1  -9   54.89   19.20
  17  -1  -9  137.59   31.00
  17   1  -9  152.58   28.90
  17   1  -9  138.39   30.20
 -15  -1   9   19.10   10.80
  15  -1  -9   25.30   10.00
  15  -1  -9    8.40    8.00
  15   1  -9   12.80   13.20
  15   1  -9   35.50   11.50
 -13  -1   9  887.61   61.19
  13  -1  -9  976.60   65.59
  13   1  -9  843.82   60.89
  11  -1  -9   36.60   11.90
 -11  -1   9   29.30   10.40
  11   1  -9   45.90   12.90
 -11   1   9   44.30   12.70
  -9  -1   9  144.79   17.50
   9  -1  -9  120.09   16.50
   9   1  -9  116.69   15.50
  -9   1   9   94.29   15.00
  -7  -1   9   50.99   12.00
   7  -1  -9   21.80    7.80
   7   1  -9   39.90    9.70
  -7   1   9   16.60    7.80
  -5  -1   9  149.19   16.20
   5  -1  -9  143.69   16.60
  -5   1   9  144.99   16.50
   5   1  -9  171.08   16.90
   5   1  -9  227.88   30.70
  -3  -1   9  222.38   20.90
  -3  -1   9  244.58   19.70
   3  -1  -9  256.27   17.80
   3   1  -9  277.27   20.40
  -3   1   9  333.97   26.80
   1  -1  -9  147.09   11.80
  -1  -1   9  143.79   14.20
  -1  -1   9  175.18   17.20
   1  -1  -9  197.18   19.00
   1   1  -9  162.78   14.50
  -1   1   9  172.48   16.70
  -1   1   9  166.18   12.40
   1  -1   9 1272.97   74.09
   1  -1   9 1344.47   70.19
  -1  -1  -9 1301.47   73.89
  -1  -1  -9 1258.87   65.79
  -1   1  -9 1519.15   86.49
   1   1   9 1262.77   72.79
   1   1   9 1285.77   66.59
  -1   1  -9 1257.07   68.89
   3  -1   9   51.79   10.70
  -3  -1  -9   83.49    8.70
  -3  -1  -9   67.89   13.50
   3  -1   9  100.39   11.80
  -3   1  -9   47.70   11.60
   3   1   9   50.99   10.90
   3   1   9   87.29    9.50
  -3   1  -9   94.99   10.80
   5  -1   9  320.27   24.50
  -5  -1  -9  299.77   27.20
   5  -1   9  247.68   26.60
  -5   1  -9  257.37   28.20
   5   1   9  290.37   26.40
   5   1   9  251.47   20.80
  -5   1  -9  274.87   22.10
  -7  -1  -9  671.63   49.60
   7  -1   9  717.63   46.00
   7  -1   9  662.23   51.19
   7  -1   9  701.13   49.20
  -7   1  -9  678.53   51.99
   7   1   9  582.64   46.40
   7   1   9  636.74   46.80
   7   1   9  703.93   49.90
   9  -1   9   61.99   15.80
  -9  -1  -9   77.29   19.20
   9  -1   9   77.59   15.50
   9  -1   9  103.09   18.80
   9   1   9   80.29   20.20
  -9   1  -9   39.60   12.70
   9   1   9   64.89   12.60
   9   1   9   43.60   15.00
  11  -1   9  160.78   27.50
  11  -1   9  159.38   24.00
 -11  -1  -9  126.99   24.30
  11  -1   9  208.98   35.70
  11   1   9  121.79   25.20
 -11   1  -9  143.89   28.90
  11   1   9  105.89   23.90
  11   1   9  143.99   20.80
  13  -1   9   47.70   18.00
 -13  -1  -9   32.00   19.60
  13  -1   9   56.29   26.40
  13   1   9   44.50   16.40
  13   1   9   88.29   20.50
  13   1   9   62.69   20.40
 -13   1  -9   53.09   23.00
  18  -2  -9   48.60   17.90
  18  -2  -9   52.59   30.60
  18   2  -9   34.80   25.10
  18   2  -9   75.99   19.10
  16  -2  -9   48.10   15.20
 -16  -2   9   53.59   14.40
  16  -2  -9   33.00   12.00
  16   2  -9   66.19   16.80
  16   2  -9  110.29   23.60
  14  -2  -9   31.80   11.10
  14  -2  -9   17.60    9.40
 -14  -2   9   22.90    9.20
  14   2  -9   43.80   13.80
  12  -2  -9   81.79   14.10
 -12  -2   9   94.09   15.80
  12   2  -9  113.19   18.90
  10  -2  -9   34.50    9.30
 -10  -2   9   34.30   10.60
 -10   2   9   80.09   21.30
  10   2  -9   35.70    8.90
   8   2  -9   44.00   10.60
  -8   2   9   31.40   10.40
   8   2  -9   29.10    6.70
  -6  -2   9  810.02   49.70
   6   2  -9  797.52   49.30
  -6   2   9  811.72   51.99
   6   2  -9  798.52   49.60
  -4  -2   9 1301.77   69.89
   4  -2  -9 1197.78   69.69
   4   2  -9 1251.97   68.39
  -4   2   9 1089.59   69.39
   4   2  -9 1288.27   70.19
   2  -2  -9  205.58   13.50
   2  -2  -9  207.98   19.10
  -2  -2   9  268.97   24.20
  -2  -2   9  207.88   18.30
   2   2  -9  192.78   19.50
   2   2  -9  187.98   17.90
  -2   2   9  233.18   20.10
   0  -2  -9  299.57   24.30
   0  -2   9  351.66   28.80
   0  -2   9  293.87   23.20
   0  -2  -9  294.67   17.10
   0   2  -9  262.17   21.90
   0   2   9  312.07   17.70
   0   2   9  338.07   25.00
   2  -2   9   30.10    7.60
   2  -2   9   46.80   10.30
  -2  -2  -9   58.89   12.50
   2   2   9   46.70    6.60
   2   2   9   44.90   10.20
  -2   2  -9   46.50   12.40
  -2   2  -9   54.39    9.70
   4  -2   9  155.08   19.40
  -4  -2  -9  128.49   16.60
   4   2   9  150.88   12.90
   4   2   9  159.88   17.40
  -4   2  -9  170.18   21.50
  -4   2  -9  130.99   15.20
   6  -2   9    8.20    6.50
   6  -2   9    1.60    5.20
  -6  -2  -9   19.50    8.60
   6  -2   9   19.30    7.20
  -6   2  -9   11.60    6.10
   6   2   9   13.80    6.40
   6   2   9   13.10    6.20
  -6   2  -9   14.50   11.40
   8  -2   9  111.09   18.60
   8  -2   9   64.39   14.90
  -8  -2  -9  112.59   21.80
   8   2   9  116.39   21.60
  -8   2  -9   81.79   17.80
   8   2   9   73.29   15.20
   8   2   9   91.09   14.50
  10  -2   9   31.40   14.50
 -10  -2  -9   71.89   16.90
  10  -2   9   47.00   13.90
  10   2   9   35.40   14.10
 -10   2  -9   23.90   12.50
  10   2   9   23.90   11.80
  10   2   9   31.30   11.00
  12  -2   9  167.58   33.60
  12  -2   9  106.19   20.90
 -12  -2  -9  134.29   26.20
 -12   2  -9  129.59   27.60
  12   2   9  127.69   26.10
  12   2   9   99.29   23.20
  12   2   9  116.29   21.60
  14  -2   9   -9.90   13.60
  14  -2   9   27.10   25.10
  14   2   9   16.60   15.40
  14   2   9    2.20   23.50
 -14   2  -9    1.40   18.40
  19  -3  -9    5.80   14.50
  19   3  -9    7.70   13.90
  19   3  -9   31.40   14.70
  17  -3  -9   27.20   10.40
  17  -3  -9   18.50   20.30
  17   3  -9   31.10   13.80
  17   3  -9   37.70   16.40
  15  -3  -9  259.67   35.30
  15  -3  -9  200.38   33.70
  15  -3  -9  234.08   27.00
  15   3  -9  217.88   26.40
 -15   3   9  214.38   34.60
  13  -3  -9   51.89   16.10
 -13  -3   9   50.19   13.10
  13  -3  -9   68.09   17.60
  13  -3  -9   76.09   15.00
  13   3  -9   63.29   14.90
 -11  -3   9   63.39   14.20
  11   3  -9   48.10   11.20
 -11   3   9   59.69   16.40
  -9  -3   9   94.09   15.30
   9  -3  -9   82.99   17.40
  -9   3   9   95.89   19.60
   9   3  -9   97.19   15.70
  -7  -3   9  358.76   28.50
   7   3  -9  333.87   28.60
   7   3  -9  399.06   28.90
   5  -3  -9   92.79   18.20
  -5   3   9   90.59   14.00
   5   3  -9   99.49   12.80
   5   3  -9   83.99   13.40
  -3  -3   9 1553.54   86.99
  -3  -3   9 1587.34   86.69
   3  -3  -9 1604.54   78.29
   3  -3  -9 1624.84   87.59
   3   3  -9 1550.74   86.29
   3   3  -9 1616.14   88.49
  -3   3   9 1632.24   88.49
  -1  -3   9  155.18   17.10
  -1  -3   9  179.78   17.70
   1  -3  -9  156.58   16.30
   1   3  -9  146.69   17.70
   1   3  -9  175.08   17.00
  -1   3   9  177.98   17.10
   1  -3   9  102.09   15.20
  -1  -3  -9   92.39   12.40
   1  -3   9  139.69   22.40
   1   3   9  102.89   12.60
  -1   3  -9   79.59   12.50
  -1   3  -9   97.49   20.10
   3  -3   9  279.67   27.90
   3  -3   9  295.17   25.20
  -3  -3  -9  277.57   24.20
   3   3   9  313.67   24.30
   3   3   9  277.97   17.50
  -3   3  -9  289.57   23.90
  -5  -3  -9  362.26   30.60
   5  -3   9  358.66   34.30
   5  -3   9  396.46   31.80
   5   3   9  382.76   30.50
  -5   3  -9  437.56   38.60
  -5   3  -9  425.16   31.00
   5   3   9  415.16   25.40
  -7  -3  -9  116.69   20.10
   7  -3   9  118.19   21.20
   7  -3   9   79.89   16.10
   7  -3   9   87.19   16.50
  -7   3  -9  116.09   17.50
   7   3   9  105.89   19.10
   7   3   9  102.89   13.70
   7   3   9   97.59   17.10
  -9  -3  -9    8.50    9.30
   9  -3   9    9.40   10.10
   9  -3   9    6.30    9.30
   9  -3   9   -1.20   10.80
   9   3   9   12.40    9.10
   9   3   9   16.20   10.60
  -9   3  -9    8.40   10.10
   9   3   9    5.60    6.90
  11  -3   9   94.99   26.50
 -11  -3  -9  121.29   22.50
  11  -3   9  111.49   25.80
 -11   3  -9   89.09   22.80
  11   3   9   95.89   20.10
  11   3   9  107.09   24.20
  11   3   9  120.89   18.40
  13  -3   9   91.69   25.90
  13  -3   9  104.59   32.00
  13   3   9   72.59   19.30
  13   3   9   63.49   19.70
  13   3   9   61.09   18.10
 -13   3  -9  101.39   27.00
  18  -4  -9   -2.10   12.00
  18   4  -9   19.40   14.50
  18   4  -9   13.90   11.80
  16  -4  -9   28.40   13.90
  16  -4  -9   17.10   21.40
 -16  -4   9   33.80   13.30
  16   4  -9   32.30   10.80
  16   4  -9   37.90   12.40
  14  -4  -9   54.69   16.70
 -14  -4   9   49.90   12.90
  14  -4  -9   57.89   18.70
 -14   4   9   76.99   20.00
  14   4  -9   69.99   15.40
  12  -4  -9   36.10   12.90
  12  -4  -9   56.89   16.70
 -12  -4   9   49.10   11.20
  12  -4  -9   49.50   11.70
  12   4  -9   76.99   16.10
 -12   4   9   23.50    9.70
  12   4  -9   56.69   12.10
 -10  -4   9   63.39   12.30
  10  -4  -9   62.79   11.10
 -10   4   9   68.49   15.30
  10   4  -9   93.99   15.70
  10   4  -9   45.40   12.10
   8  -4  -9  337.17   32.00
   8  -4  -9  369.66   25.50
  -8  -4   9  382.26   28.50
   8   4  -9  364.86   30.70
   8   4  -9  352.46   27.90
   6  -4  -9  222.58   17.00
   6  -4  -9  236.88   23.80
   6   4  -9  245.98   21.70
  -6   4   9  245.68   25.10
   6   4  -9  256.17   23.50
   4  -4  -9  729.33   48.20
   4  -4  -9  762.12   39.00
  -4  -4   9  773.12   47.30
   4   4  -9  795.12   48.90
  -4   4   9  674.33   47.90
   4   4  -9  743.33   48.00
  -2  -4   9   30.20    8.70
   2  -4  -9   34.50    9.10
  -2  -4   9   17.70    7.60
   2   4  -9   34.40    8.30
  -2   4   9   34.00    9.70
   0  -4   9  569.74   40.40
   0  -4  -9  588.84   37.80
   0  -4   9  641.94   42.10
   0   4  -9  552.74   38.50
   0   4   9  539.25   37.60
  -2  -4  -9    3.40    4.00
   2  -4   9    0.80    5.10
   2  -4   9   12.70    6.70
  -2   4  -9    7.90    5.30
   2   4   9    8.30    5.50
  -2   4  -9   15.60    8.80
   4  -4   9  318.77   27.50
  -4  -4  -9  273.07   24.10
   4  -4   9  321.67   30.50
  -4   4  -9  269.47   25.00
  -4   4  -9  270.27   30.30
   4   4   9  274.57   17.40
   4   4   9  301.07   24.00
   6  -4   9   48.20   16.60
   6  -4   9   77.59   15.30
  -6  -4  -9   62.19   13.10
   6  -4   9   32.90   12.40
   6   4   9   76.39   13.90
   6   4   9   69.09    9.80
  -6   4  -9   61.69   13.90
   8  -4   9  288.67   59.09
   8  -4   9  439.26   37.40
   8  -4   9  362.46   39.30
  -8  -4  -9  347.27   30.00
   8   4   9  373.76   31.10
   8   4   9  322.97   29.30
   8   4   9  318.07   25.30
  -8   4  -9  366.26   45.00
  -8   4  -9  433.16   47.90
  10  -4   9  691.83   75.59
  10  -4   9  611.24   58.29
 -10  -4  -9  497.05   39.90
  10   4   9  525.35   42.50
  10   4   9  539.85   41.80
  10   4   9  501.05   37.50
  12  -4   9   19.70   24.90
  12  -4   9   35.80   19.80
  12   4   9   33.70   14.30
 -12   4  -9   41.20   22.60
  12   4   9   23.10   14.30
  12   4   9   48.40   14.40
  17  -5  -9  263.17   59.59
 -17  -5   9  105.39   18.30
  17   5  -9  154.88   20.70
  17   5  -9   99.29   24.40
  17   5  -9  127.79   22.70
  15  -5  -9   68.99   19.30
  15  -5  -9   68.09   17.90
  15  -5  -9  150.68   59.09
  15   5  -9   45.10   11.70
  15   5  -9   49.00   15.80
  15   5  -9   34.90   13.20
 -13  -5   9   27.80    9.90
  13  -5  -9   13.80   14.40
  13  -5  -9    9.30    9.50
  13   5  -9   52.69   14.60
  13   5  -9   30.90    9.30
  11  -5  -9   63.39   19.60
  11  -5  -9   74.39   13.80
  11  -5  -9   56.09   12.80
 -11  -5   9   80.79   15.10
  11   5  -9   69.89   12.50
  11   5  -9   70.89   15.70
 -11   5   9   67.59   15.10
  -9  -5   9   11.30    6.00
   9  -5  -9   22.60    8.10
   9  -5  -9   17.70    8.50
  -9   5   9   16.90    9.70
   9   5  -9   21.90    7.30
   9   5  -9   10.30    7.60
   7  -5  -9    6.20    5.00
  -7  -5   9    6.70    4.50
   7  -5  -9    1.80    3.40
   7   5  -9    1.50    4.40
   7   5  -9    9.10    6.60
  -7   5   9   10.70    6.10
  -5  -5   9  151.88   16.50
   5  -5  -9  116.09   21.00
   5  -5  -9  139.69   11.80
  -5  -5   9  134.99   19.70
  -5   5   9  156.38   23.50
   5   5  -9  131.79   16.30
   5   5  -9  161.98   19.40
   3  -5  -9  434.26   26.80
  -3  -5   9  469.05   35.20
   3  -5  -9  472.65   34.30
  -3  -5   9  453.15   33.60
   3   5  -9  472.45   35.30
  -3   5   9  456.15   34.80
   3   5  -9  447.36   35.10
  -1  -5   9  303.57   26.30
   1  -5  -9  275.87   22.90
  -1  -5   9  239.58   24.70
  -1   5   9  263.97   23.40
   1   5  -9  260.87   24.00
   1   5  -9  286.07   27.70
   1  -5   9  786.02   50.89
   1  -5   9  707.13   50.39
  -1  -5  -9  742.63   45.80
   1   5   9  731.83   46.20
  -1   5  -9  774.02   49.20
   3  -5   9   38.50   11.00
   3  -5   9   60.09   15.60
   3  -5   9   40.20   12.00
  -3  -5  -9   31.80    8.90
  -3   5  -9   41.00   10.80
  -3   5  -9   27.80   11.40
   3   5   9   58.99   12.40
  -5  -5  -9   69.09   13.40
   5  -5   9  106.59   22.60
   5  -5   9   98.19   17.40
   5  -5   9   57.49   13.20
  -5   5  -9   73.89   14.70
   5   5   9   68.09    7.30
  -5   5  -9  102.19   23.20
   5   5   9   76.29   12.70
   7  -5   9   14.50    8.80
   7  -5   9    8.50    9.90
  -7   5  -9    6.40    8.90
   7   5   9   16.10    5.80
  -7   5  -9   30.40   10.70
   7   5   9   24.50    9.20
   7   5   9   14.40    6.90
   9  -5   9   29.50   16.10
   9  -5   9   14.60   16.40
  -9  -5  -9   17.70   10.20
   9  -5   9    1.20   13.80
   9   5   9    7.70    7.00
  -9   5  -9   13.20   15.30
  -9   5  -9   13.60    9.70
   9   5   9   15.30    9.40
   9   5   9   14.20    7.30
  11  -5   9  213.78   48.80
  11   5   9  113.59   21.40
  11   5   9   88.79   16.00
 -11   5  -9   86.29   26.70
  11   5   9   89.39   15.80
  13  -5   9   90.39   24.20
  13   5   9  135.49   25.80
  13   5   9  102.49   25.70
 -13   5  -9  119.49   28.30
  13   5   9   87.09   17.60
  16  -6  -9   84.99   24.00
  16   6  -9   95.29   16.20
  16   6  -9   68.69   18.90
  16   6  -9   67.59   16.60
  14  -6  -9   47.10   13.50
 -14  -6   9   48.90   11.80
  14  -6  -9   50.79   16.90
  14   6  -9   35.80   14.40
  14   6  -9   73.59   15.50
 -14   6   9   11.80   15.80
  12  -6  -9   55.89   16.20
  12  -6  -9   99.29   16.50
  12  -6  -9   88.69   21.30
 -12  -6   9   76.09   13.50
  12   6  -9   72.99   17.10
  12   6  -9  101.19   13.50
  10  -6  -9  106.49   23.40
  10  -6  -9   71.99   13.10
 -10  -6   9   87.09   14.10
  10  -6  -9  104.89   24.50
  10   6  -9   97.89   18.10
 -10   6   9   76.69   18.20
  10   6  -9   82.49   13.50
  -8  -6   9  130.49   15.70
   8  -6  -9  143.39   26.00
   8  -6  -9  124.29   14.30
   8   6  -9  123.09   15.50
   8   6  -9  127.19   20.10
   6  -6  -9  109.59   11.50
   6  -6  -9  116.89   20.80
  -6  -6   9   98.89   16.30
  -6   6   9   82.99   17.10
   6   6  -9  106.89   17.20
   6   6  -9   86.79   16.30
  -4  -6   9  155.98   17.40
   4  -6  -9  159.18   12.10
   4  -6  -9  146.89   18.30
  -4  -6   9  110.49   18.10
  -4   6   9  151.98   19.90
   4   6  -9  149.09   18.60
   4   6  -9  137.99   20.20
  -2  -6   9  351.66   29.50
   2  -6  -9  344.07   27.90
  -2  -6   9  347.77   30.60
  -2   6   9  335.07   28.80
   2   6  -9  352.66   30.40
   2   6  -9  333.57   31.00
   0  -6  -9  131.19   15.00
   0  -6   9  103.89   18.70
   0  -6   9  166.18   23.20
   0  -6   9  142.89   18.80
   0   6   9  115.79   14.90
   0   6  -9  116.69   22.00
   0   6  -9  172.08   23.20
   2  -6   9   94.99   17.50
  -2  -6  -9  104.29   12.60
   2  -6   9   68.59   16.10
   2  -6   9   68.89   12.80
   2   6   9   89.49   12.10
  -2   6  -9  101.69   16.80
  -2   6  -9   93.69   17.70
  -4  -6  -9   10.60    6.00
   4  -6   9   27.10   11.50
   4  -6   9   13.80    8.80
   4   6   9   23.80    7.30
  -4   6  -9    9.20    8.20
  -4   6  -9   21.10   12.80
   6  -6   9   16.30   10.00
   6  -6   9    3.90    9.50
  -6  -6  -9   18.20    8.50
   6  -6   9   27.20   16.90
   6   6   9   16.70    4.50
   6   6   9   17.20    6.80
   6   6   9   12.70    4.90
  -6   6  -9   12.90   18.10
  -6   6  -9   21.30   10.20
   8  -6   9  -12.90   18.10
   8  -6   9    4.20    9.40
   8   6   9    2.10    4.90
  -8   6  -9   13.70    9.30
   8   6   9   -0.30    4.70
  -8   6  -9  -21.40   14.10
   8   6   9    2.40    6.40
  10  -6   9   24.40   17.90
  10   6   9    4.20    7.40
 -10   6  -9   17.60   13.10
  10   6   9   18.80    8.60
 -10   6  -9    8.80   10.10
  12  -6   9  111.69   43.50
  12   6   9   40.20   10.60
  12   6   9   69.09   16.30
  12   6   9   30.30   13.90
 -12   6  -9   32.30   24.30
  15  -7  -9   34.80   17.30
  15   7  -9   12.10    7.30
  15   7  -9    5.80    7.60
  15   7  -9   10.80   12.20
  13  -7  -9    9.00   10.30
  13  -7  -9   21.50   12.70
 -13   7   9   12.50   15.40
  13   7  -9    6.40   10.50
  13   7  -9   17.30    7.30
  11  -7  -9   73.29   22.30
  11  -7  -9   90.69   19.50
  11  -7  -9  109.19   18.20
 -11  -7   9  117.49   15.30
 -11   7   9   54.69   17.80
  11   7  -9   82.19   14.10
  11   7  -9   73.99   18.20
   9  -7  -9   30.60    9.80
  -9  -7   9   66.89   12.30
   9   7  -9   37.30    9.20
  -9   7   9   47.20   15.50
   9   7  -9   57.69   16.80
  -7  -7   9  347.27   27.20
   7  -7  -9  347.17   34.20
   7  -7  -9  327.77   25.70
   7   7  -9  364.06   33.20
   7   7  -9  397.26   30.50
   5  -7  -9    4.30    4.00
  -5  -7   9   -6.70    7.30
  -5  -7   9    4.40    5.80
   5   7  -9   -3.00    5.50
   5   7  -9   18.70    8.20
  -5   7   9    7.70    6.10
  -3  -7   9  471.05   35.70
   3  -7  -9  506.75   37.30
  -3  -7   9  498.15   38.30
  -3  -7   9  493.05   40.00
   3  -7  -9  491.85   26.70
  -3   7   9  426.16   37.30
   3   7  -9  485.15   38.70
   3   7  -9  427.26   37.90
  -1  -7   9  250.37   28.40
   1  -7  -9  305.57   25.60
  -1  -7   9  332.57   29.60
  -1  -7   9  243.08   34.80
   1   7  -9  298.27   28.50
  -1   7   9  316.17   27.50
   1   7  -9  337.67   32.20
  -1  -7  -9  192.08   17.80
   1  -7   9  168.58   23.00
   1  -7   9  185.08   28.40
  -1   7  -9  201.88   23.20
  -1   7  -9  170.08   28.80
   1   7   9  179.78   19.90
  -3  -7  -9  216.08   18.30
   3  -7   9  196.58   26.80
  -3   7  -9  224.78   30.10
   3   7   9  214.48   19.20
  -3   7  -9  216.18   25.50
   5  -7   9   12.80    8.20
   5  -7   9   -1.00    8.00
  -5   7  -9    2.60   10.10
  -5   7  -9    2.30    6.60
   5   7   9    5.60    5.10
   7  -7   9   79.79   23.30
  -7   7  -9   69.39   24.60
  -7   7  -9   30.10   12.10
   7   7   9   47.00    7.10
   9  -7   9    0.20   12.00
  -9   7  -9   31.10   18.00
  -9   7  -9   43.70   14.70
   9   7   9   16.40    7.80
   9   7   9   27.30    8.00
  11  -7   9   25.70   15.50
  11   7   9   52.89   11.70
 -11   7  -9   43.40   21.90
  11   7   9   65.49   12.90
  14  -8  -9   99.99   24.40
  14   8  -9  117.49   24.40
  12  -8  -9   85.79   18.10
  12   8  -9  143.99   15.90
 -12   8   9   81.79   21.90
  12   8  -9  148.29   25.00
  10  -8  -9   55.89   12.10
  10  -8  -9   40.70   14.40
  10   8  -9   29.30   15.30
 -10   8   9   34.00   16.50
  10   8  -9   47.70   10.90
   8  -8  -9   95.29   16.00
   8  -8  -9  128.79   26.00
  -8  -8   9  100.49   14.90
   8  -8  -9   64.99   16.10
  -8  -8   9   88.89   13.80
  -8   8   9   77.19   19.50
   8   8  -9   89.59   16.40
   8   8  -9   83.29   18.90
  -6  -8   9  591.24   42.30
  -6  -8   9  598.64   40.00
   6  -8  -9  635.84   38.60
   6  -8  -9  585.04   46.90
   6   8  -9  598.24   49.50
  -6   8   9  564.24   48.10
   6   8  -9  598.64   43.80
   4  -8  -9   -3.70    5.50
  -4  -8   9    6.10    8.90
  -4  -8   9    3.70    6.20
   4  -8  -9    6.40    7.60
  -4  -8   9    6.90    6.90
   4  -8  -9   -6.20    3.60
  -4   8   9    3.00    6.40
   4   8  -9  -13.30    6.40
   4   8  -9    4.90    7.20
  -2  -8   9   38.50   11.00
  -2  -8   9   70.89   17.00
   2  -8  -9   73.89   14.70
  -2  -8   9   60.09   15.90
   2   8  -9   69.19   16.20
  -2   8   9   43.60   12.70
   2   8  -9   69.29   17.80
   0  -8   9  349.57   34.30
   0  -8  -9  310.87   26.10
   0   8  -9  363.26   42.90
   0   8   9  336.87   29.10
   0   8  -9  414.16   46.80
   2  -8   9    3.50   10.40
   2  -8   9   -0.20    8.90
   2  -8   9    0.70   10.00
   2   8   9    0.20    4.80
  -2   8  -9   -6.80    8.20
  -2   8  -9    1.90    6.80
   4  -8   9   81.09   19.20
   4  -8   9   75.89   25.80
   4   8   9   78.69   12.50
  -4   8  -9  110.49   20.40
   6  -8   9   37.10   16.80
  -6   8  -9   19.10   11.90
  -6   8  -9   33.50   18.30
   8  -8   9    4.50   11.00
   8   8   9    3.80    4.80
   8   8   9   -6.30    5.50
  -8   8  -9    0.80    9.00
  -8   8  -9   12.90   15.80
  10  -8   9   79.49   39.90
 -10   8  -9   51.39   18.50
  10   8   9   41.70   11.40
  10   8   9   55.49   10.60
  13  -9  -9  108.59   26.30
  13   9  -9   91.79   23.80
  11   9  -9  102.49   22.80
 -11   9   9   49.90   29.80
   9  -9  -9   11.00   10.10
   9  -9  -9   28.90   16.40
  -9   9   9   44.30   17.80
   9   9  -9   35.40    9.70
   9   9  -9    3.00   10.50
  -7  -9   9   13.50    8.10
   7  -9  -9   25.30    8.90
  -7  -9   9   19.50    8.40
   7  -9  -9   12.90   15.40
   7  -9  -9   11.90   11.70
  -7   9   9    7.00   12.80
   7   9  -9   14.20    9.10
   7   9  -9   10.90   11.10
  -5  -9   9  135.39   20.30
   5  -9  -9  110.29   21.20
  -5  -9   9  103.99   16.90
   5  -9  -9  106.49   14.60
  -5  -9   9  137.89   25.30
  -5   9   9   79.09   18.20
   5   9  -9  131.79   22.00
   5   9  -9   99.89   19.80
  -3  -9   9  135.89   24.80
   3  -9  -9  141.59   18.90
  -3  -9   9  144.99   22.50
   3  -9  -9  133.69   11.90
  -3   9   9   86.99   18.40
   3   9  -9   94.29   22.60
   3   9  -9  104.79   20.30
  -1  -9   9   32.80   13.60
   1  -9  -9   15.80    8.00
  -1  -9   9   22.90   12.20
   1  -9  -9   33.50   11.10
   1   9  -9   26.10   10.70
   1   9  -9   16.60   10.60
  -1   9   9   44.40   12.10
   1  -9   9   39.20   17.50
   1  -9   9   54.79   14.90
   1  -9   9   37.90   15.70
  -1  -9  -9   65.59   12.90
   1   9   9   71.49   13.20
  -1   9  -9   41.50   12.90
  -1   9  -9   60.19   18.00
   3  -9   9   33.40   15.70
  -3   9  -9   46.10   12.80
   3   9   9   52.49   10.40
  -3   9  -9   44.80   20.20
   5  -9   9  131.99   26.90
  -5   9  -9  124.29   21.60
  -5   9  -9  109.99   25.10
   7  -9   9    4.50   11.80
  -7   9  -9    6.50   11.10
  -7   9  -9  -20.60   14.50
   9  -9   9   68.99   23.10
   9   9   9  117.29   11.40
  -9   9  -9  102.99   31.20
  -9   9  -9   97.69   23.70
  12 -10  -9   14.20   17.70
  12  10  -9   -0.40   13.80
  10 -10  -9   18.60   16.70
  10  10  -9   15.60   13.40
 -10  10   9   11.70   18.10
   8 -10  -9   47.60   14.00
   8 -10  -9   42.00   16.40
   8  10  -9   56.49   14.30
   8  10  -9   62.29   18.10
  -8  10   9   54.59   18.20
  -6 -10   9    5.90    7.90
  -6 -10   9    6.80    8.30
   6 -10  -9    4.00   10.50
   6  10  -9    2.50    9.80
   6  10  -9   17.20    9.70
  -6  10   9    4.30   12.60
   4 -10  -9   64.69   16.80
   4 -10  -9   66.19   10.40
   4 -10  -9   39.10   13.10
  -4 -10   9   38.60   14.80
  -4 -10   9   68.99   16.90
  -4  10   9   54.69   16.60
   4  10  -9   41.60   13.60
   4  10  -9   66.19   17.70
  -2 -10   9  172.18   28.60
   2 -10  -9  172.88   21.20
  -2 -10   9  174.58   23.30
  -2  10   9  178.28   24.90
   2  10  -9  179.28   31.40
   2  10  -9  245.18   32.40
   0 -10   9  125.69   23.70
   0 -10  -9  143.89   16.50
   0 -10  -9  143.49   19.10
   0  10  -9  157.38   28.80
   0  10  -9  127.49   23.70
   0  10   9  164.18   21.30
   2 -10   9   54.59   20.80
  -2  10  -9   39.80   13.50
   2  10   9   36.60   10.00
  -2  10  -9   29.80   15.50
   4 -10   9   -6.00   13.00
  -4  10  -9   -4.90   14.20
  -4  10  -9   -3.20   10.00
   6 -10   9    8.50   17.00
  -6  10  -9   22.70   26.10
   9 -11  -9   18.00   14.20
   9 -11  -9   39.40   18.10
   9  11  -9   44.90   17.10
  -9  11   9   51.29   20.70
   7 -11  -9  -10.30   12.90
   7 -11  -9    1.40   10.70
   7  11  -9    5.50    8.80
   7  11  -9    2.90   11.80
  -7  11   9   10.10   16.30
  -5 -11   9  149.49   19.80
   5 -11  -9  169.18   18.70
   5 -11  -9  160.88   28.90
   5  11  -9  100.99   21.10
  -5  11   9  168.68   28.50
   5  11  -9   92.09   22.50
  -3 -11   9   24.70   13.00
   3 -11  -9   22.50   12.00
   3  11  -9   31.60   15.60
  -3  11   9   30.90   12.10
   3  11  -9   -2.60   11.20
  -1 -11   9  163.18   26.40
   1 -11  -9  171.18   23.30
   1 -11  -9  218.28   22.10
  -1  11   9  102.79   31.70
   1  11  -9  183.18   32.00
   1  11  -9  187.98   29.00
   1 -11   9  108.29   24.60
   1  11   9  126.29   18.80
  -1  11  -9   64.59   17.60
  -1  11  -9   82.09   22.10
   3 -11   9   31.40   21.90
  -3  11  -9  113.59   37.00
  -3  11  -9   55.49   17.80
   5 -11   9   13.40   25.40
  -5  11  -9   30.30   15.50
  -5  11  -9   61.99   28.20
   6 -12  -9   40.60   14.00
   6 -12  -9   38.00   16.70
   6  12  -9   75.79   20.20
  -6  12   9   15.80   17.40
   4 -12  -9   45.80   11.40
   4 -12  -9   52.29   15.50
   4  12  -9   33.70   15.30
  -4  12   9   26.50   15.70
   4  12  -9   37.40   16.60
  -2 -12   9    5.00   14.40
  -2  12   9    1.00   12.30
   2  12  -9  -13.10   11.30
   2  12  -9    1.70   12.00
   0 -12   9   56.49   21.40
   0  12   9   41.50   13.50
  18   0 -10   25.10   12.60
  18   0 -10  -19.00   11.90
  16   0 -10  204.98   28.20
  16   0 -10  209.28   36.50
  12   0 -10 2264.37  124.59
 -12   0  10 2097.69  123.49
  10   0 -10  176.48   21.00
 -10   0  10  175.68   21.90
  -8   0  10  780.02   57.49
   8   0 -10  893.51   55.19
   6   0 -10  481.25   32.40
   6   0 -10  460.95   34.90
  -6   0  10  518.45   36.40
  -4   0  10  339.07   27.10
   4   0 -10  317.87   26.30
   4   0 -10  319.57   23.00
  -2   0  10 1909.01   92.29
   2   0 -10 1829.12   91.69
  -2   0  10 1639.24   96.19
   0   0 -10 1068.39   57.69
   0   0 -10 1104.59   66.89
   0   0  10 1077.09   58.49
   2   0  10 2740.93  139.29
   2   0  10 2608.14  131.99
  -2   0 -10 2568.94  130.79
   4   0  10  113.09   20.00
  -4   0 -10   79.69   11.40
  -4   0 -10   57.09   13.10
   4   0  10   78.79   11.70
   6   0  10  927.91   57.89
  -6   0 -10  991.00   66.19
   6   0  10  994.30   65.29
   6   0  10  984.10   63.49
   8   0  10  355.36   33.70
   8   0  10  324.07   35.70
   8   0  10  323.57   28.90
  -8   0 -10  312.87   34.60
  10   0  10  208.18   31.10
  10   0  10  212.28   26.10
 -10   0 -10  268.27   33.20
  10   0  10  215.88   28.40
  12   0  10   23.90   20.20
  12   0  10   33.60   19.20
  12   0  10   30.70   13.90
 -12   0 -10   51.59   21.60
 -14   0 -10  137.79   30.10
  14   0  10  102.39   22.70
  14   0  10   96.89   32.00
  19  -1 -10   17.40   14.50
  19   1 -10   -0.50   14.00
  19   1 -10   -9.70   19.60
  17  -1 -10   41.50   20.70
  17  -1 -10   18.90   12.60
  17   1 -10   18.80   14.30
  17   1 -10   12.40    9.10
  15  -1 -10   99.79   23.30
 -15  -1  10   81.39   18.80
  15   1 -10   91.19   18.60
  13  -1 -10   33.70   12.80
 -13  -1  10   28.80   10.80
  13   1 -10   18.60    9.50
 -11  -1  10  444.06   37.30
  11  -1 -10  422.66   37.30
  11   1 -10  428.86   35.90
 -11   1  10  467.45   39.40
   9  -1 -10  461.05   36.40
  -9  -1  10  453.65   35.30
   9   1 -10  436.16   34.50
  -9   1  10  419.26   35.90
   7  -1 -10   41.10    9.90
  -7  -1  10   32.40    8.30
   7   1 -10   52.39   12.10
   7   1 -10   43.70    9.70
  -7   1  10   48.40   12.60
   5  -1 -10   25.30    7.10
  -5  -1  10   19.90    4.60
  -5   1  10   31.20    8.60
   5   1 -10   41.70    8.40
   3  -1 -10  610.64   35.30
   3  -1 -10  645.94   41.70
  -3  -1  10  646.34   38.40
  -3  -1  10  640.64   41.50
  -3   1  10  544.95   40.10
   3   1 -10  613.84   41.40
   3   1 -10  606.74   38.00
   1  -1 -10   98.09    9.50
  -1  -1  10  107.39   12.10
   1  -1 -10  119.19   14.50
  -1  -1  10  103.69   13.80
  -1   1  10  130.59   16.20
   1   1 -10  110.69   12.10
  -1   1  10  109.09   10.10
  -1  -1 -10  879.11   45.90
  -1  -1 -10  856.61   53.99
   1  -1  10  877.11   49.99
   1   1  10  857.61   53.29
  -1   1 -10  841.02   55.49
  -1   1 -10  858.51   48.90
   1   1  10  815.92   46.30
  -3  -1 -10   95.99   10.30
   3  -1  10  192.48   32.10
  -3  -1 -10  122.79   16.70
   3  -1  10   77.19   12.80
   3   1  10   99.59   11.10
  -3   1 -10  195.08   35.80
  -3   1 -10  119.89   12.70
   3   1  10  127.59   15.90
  -5  -1 -10  469.05   38.80
   5  -1  10  555.14   35.90
   5  -1  10  441.96   38.60
   5   1  10  451.25   37.40
  -5   1 -10  486.75   41.10
   5   1  10  485.85   32.10
  -5   1 -10  477.95   33.00
  -7  -1 -10   27.00   11.40
   7  -1  10   42.00   13.40
   7  -1  10   21.30    9.00
   7  -1  10   35.00   10.70
   7   1  10   35.70   14.30
   7   1  10   15.80    7.80
   7   1  10   39.30    9.80
  -7   1 -10   37.30   14.70
  -9  -1 -10  179.18   29.90
   9  -1  10  212.38   24.10
   9  -1  10  167.88   26.90
   9  -1  10  165.18   27.20
   9   1  10  134.79   23.10
  -9   1 -10  181.48   31.40
   9   1  10  203.88   22.00
   9   1  10  167.68   28.50
  11  -1  10  189.58   27.20
  11  -1  10  138.69   29.20
 -11  -1 -10  139.09   25.60
  11  -1  10  121.39   27.50
 -11   1 -10  155.88   28.80
  11   1  10  231.48   37.70
  11   1  10  116.69   22.40
  11   1  10  163.98   30.60
  13  -1  10    9.80   22.20
  13  -1  10   16.30   15.00
 -13  -1 -10   26.40   20.20
 -13   1 -10    8.80   17.40
  13   1  10   32.50   18.00
  13   1  10   34.10   23.90
  18  -2 -10   52.29   29.60
  18  -2 -10   97.39   24.90
  18   2 -10   71.69   20.30
  18   2 -10   88.79   19.40
  16  -2 -10  126.99   24.50
 -16  -2  10  115.89   22.90
  16   2 -10  147.19   25.60
  14  -2 -10   12.40    8.20
  12  -2 -10  586.14   47.50
 -12  -2  10  583.34   44.40
  12   2 -10  580.14   43.40
 -12   2  10  518.25   45.70
  10  -2 -10   32.70   10.50
 -10  -2  10   34.10   10.50
 -10   2  10   42.10   14.00
  10   2 -10   25.00    8.10
  -8  -2  10  902.01   57.69
   8  -2 -10  911.41   60.09
   8   2 -10  962.40   58.19
   8   2 -10  956.30   58.19
  -8   2  10  937.21   70.39
  -6  -2  10  771.22   50.09
  -6   2  10  922.91   57.39
   6   2 -10  777.02   50.19
   6   2 -10  748.73   49.00
   4  -2 -10  146.59   24.40
  -4  -2  10  111.39   13.30
   4  -2 -10  100.89   10.00
  -4  -2  10   97.99   13.10
  -4   2  10   99.29   16.60
   4   2 -10  114.09   15.60
   4   2 -10  108.49   13.90
  -2  -2  10  125.29   15.40
   2  -2 -10  126.49   10.10
  -2  -2  10  137.09   14.70
   2  -2 -10  136.49   15.50
   2   2 -10  168.88   21.30
  -2   2  10  125.29   15.30
   2   2 -10  133.99   14.30
   0  -2 -10  315.57   18.20
   0  -2 -10  328.37   26.20
   0  -2  10  335.77   25.10
   0  -2  10  299.47   26.40
   0   2  10  322.07   18.90
   0   2 -10  294.87   23.40
   0   2  10  300.37   25.30
   0   2 -10  304.87   27.70
  -2  -2 -10  580.64   41.40
   2  -2  10  630.54   40.20
   2  -2  10  612.44   43.60
   2   2  10  613.54   41.30
  -2   2 -10  614.24   38.60
   2   2  10  597.34   33.70
  -2   2 -10  588.54   45.00
   4  -2  10  485.25   40.70
   4  -2  10  559.24   37.30
  -4  -2 -10  541.15   39.70
  -4   2 -10  526.85   35.60
   4   2  10  493.65   31.00
   4   2  10  496.75   37.30
   6  -2  10  613.54   40.80
  -6  -2 -10  496.35   40.60
   6  -2  10  529.05   43.90
  -6   2 -10  487.95   45.30
   6   2  10  489.05   33.60
   6   2  10  551.14   41.50
  -6   2 -10  546.25   37.50
   8  -2  10  122.79   24.90
   8  -2  10   76.39   16.00
   8  -2  10   77.69   20.30
  -8  -2 -10   58.19   16.80
  -8   2 -10   60.89   17.60
   8   2  10   96.19   21.40
   8   2  10   88.59   14.60
   8   2  10   58.39   15.00
  10  -2  10   38.40   16.70
  10  -2  10    4.80   10.40
  10  -2  10   17.90   12.40
 -10  -2 -10    9.80   12.30
  10   2  10   24.80   10.10
  10   2  10   -1.80   10.60
 -10   2 -10   27.00   15.60
  10   2  10    3.60   11.20
  12  -2  10   39.30   19.80
 -12  -2 -10    3.30   14.60
  12  -2  10  -16.60   19.80
  12   2  10   -2.80   11.00
  12   2  10    7.00   13.60
  12   2  10   11.60   14.90
 -12   2 -10   -3.20   17.00
  19  -3 -10    4.60   12.50
  19   3 -10   22.60   16.80
  19   3 -10   63.09   18.30
  17  -3 -10   16.20    9.00
  17  -3 -10   26.90   21.50
  17   3 -10   43.90   15.30
  17   3 -10   39.50   16.40
  15  -3 -10  636.64   47.20
  15  -3 -10  755.72   59.79
  15  -3 -10  645.14   54.19
 -15  -3  10  524.95   45.80
  15   3 -10  627.84   47.70
 -15   3  10  483.05   50.19
 -13  -3  10   29.90   11.70
  13  -3 -10   15.20   11.80
  13   3 -10    8.90    8.20
 -13   3  10    7.90    9.70
  11  -3 -10  180.38   23.90
 -11  -3  10  183.08   21.70
 -11   3  10  190.68   25.00
  11   3 -10  186.08   20.90
  11   3 -10  197.18   26.70
   9  -3 -10  817.82   56.99
  -9  -3  10  834.62   53.09
   9   3 -10  808.42   54.29
   9   3 -10  823.52   52.49
  -7  -3  10  660.43   44.30
   7  -3 -10  688.73   47.50
   7   3 -10  685.93   45.50
   7   3 -10  691.43   44.80
  -7   3  10  610.04   47.00
  -5  -3  10  124.39   15.90
   5   3 -10  158.58   17.40
  -5   3  10  133.69   17.10
   5   3 -10  130.79   15.90
   3  -3 -10  380.96   21.70
   3  -3 -10  343.27   28.80
  -3  -3  10  395.46   30.20
  -3  -3  10  389.26   29.40
  -3   3  10  373.66   30.00
   3   3 -10  406.26   31.40
   3   3 -10  374.26   28.90
   1  -3 -10  294.67   25.60
  -1  -3  10  349.17   27.00
  -1  -3  10  328.77   27.70
  -1   3  10  310.87   26.10
   1   3 -10  336.17   29.00
   1   3 -10  338.57   26.00
   1  -3  10   22.60    7.90
  -1  -3 -10   22.40    6.90
  -1   3 -10   29.80    8.40
  -1   3 -10   35.50   11.90
   1   3  10   24.10    3.10
   1   3  10   21.90    7.70
   3  -3  10   32.90    9.70
  -3  -3 -10   26.00    9.10
   3  -3  10   37.00   11.10
  -3   3 -10   17.60    9.90
  -3   3 -10   46.30   10.50
   3   3  10   30.20    5.40
   3   3  10   31.80    8.20
   5  -3  10   86.59   15.50
   5  -3  10   87.19   18.80
   5  -3  10   55.19   15.40
  -5  -3 -10   92.19   17.50
   5   3  10   56.49   11.90
  -5   3 -10  102.59   26.20
   5   3  10   80.89    9.70
  -5   3 -10   72.29   13.30
   7  -3  10  513.85   39.60
   7  -3  10  490.15   41.70
   7  -3  10  481.45   43.60
  -7  -3 -10  463.65   38.50
  -7   3 -10  489.35   36.50
   7   3  10  482.95   37.90
   7   3  10  456.35   31.30
  -7   3 -10  453.55   43.80
   7   3  10  422.56   36.90
  -9  -3 -10   17.90   10.60
   9  -3  10   17.90   10.70
   9  -3  10   15.60   14.20
   9  -3  10   14.80   12.10
   9   3  10   26.70   11.50
  -9   3 -10   25.20   13.20
   9   3  10   16.20    9.80
   9   3  10   -2.30    6.80
 -11  -3 -10  178.98   29.10
  11  -3  10  211.88   34.60
  11  -3  10  160.18   34.20
  11   3  10  184.18   31.00
  11   3  10  126.49   21.80
 -11   3 -10   94.29   34.90
  11   3  10  169.38   28.60
 -13  -3 -10   20.20   18.20
  13  -3  10   18.40   17.20
 -13   3 -10   87.69   29.60
  13   3  10   23.10   17.10
  13   3  10   35.10   18.10
  13   3  10   42.80   18.10
  18  -4 -10   24.30   12.80
  18   4 -10   54.29   18.40
  18   4 -10   57.89   15.60
  16  -4 -10   72.29   27.00
  16  -4 -10  104.79   25.20
 -16  -4  10   90.99   18.90
  16   4 -10   94.59   18.00
  14  -4 -10  110.29   27.50
  14  -4 -10   85.59   16.50
 -14   4  10  116.49   25.20
  14   4 -10  133.29   24.00
  14   4 -10  106.69   21.90
 -12  -4  10   52.59   13.60
  12  -4 -10   19.80    8.00
  12  -4 -10   23.90    9.90
  12   4 -10   38.40   11.80
  12   4 -10   15.90    9.80
 -12   4  10   16.40   10.10
  10  -4 -10  506.65   33.60
  10  -4 -10  413.26   39.50
 -10  -4  10  485.95   36.20
  10   4 -10  472.75   35.50
  10   4 -10  472.95   39.10
 -10   4  10  482.05   42.20
  -8  -4  10  360.36   29.00
   8  -4 -10  355.26   32.60
   8  -4 -10  391.26   25.70
  -8   4  10  333.87   33.50
   8   4 -10  332.87   30.20
   8   4 -10  359.36   28.70
  -6  -4  10  121.49   15.50
   6  -4 -10  137.69   17.90
   6  -4 -10  131.99   11.70
  -6   4  10  144.69   19.00
   6   4 -10  149.49   16.70
   6   4 -10  106.69   16.90
  -4  -4  10  232.68   24.20
   4  -4 -10  279.77   16.90
  -4  -4  10  286.27   24.90
   4  -4 -10  309.37   26.30
   4   4 -10  259.07   24.80
  -4   4  10  301.17   26.60
   4   4 -10  316.67   26.40
  -2  -4  10  627.74   42.10
  -2  -4  10  607.64   41.90
   2  -4 -10  592.04   40.60
  -2   4  10  607.84   41.90
   2   4 -10  585.64   41.10
   2   4 -10  611.74   43.80
   0  -4 -10  309.17   26.20
   0  -4  10  349.17   28.50
   0  -4  10  319.37   29.10
   0   4 -10  333.17   31.40
   0   4  10  342.67   27.10
   0   4 -10  355.26   28.00
  -2  -4 -10  190.98   19.20
   2  -4  10  199.98   21.40
   2  -4  10  195.48   22.60
   2   4  10  207.28   19.80
  -2   4 -10  176.68   19.30
  -2   4 -10  194.18   24.70
   4  -4  10  443.06   37.20
   4  -4  10  440.96   35.10
  -4  -4 -10  409.46   32.20
   4   4  10  412.36   23.60
  -4   4 -10  441.06   40.40
  -4   4 -10  399.46   32.20
   4   4  10  402.26   31.20
  -6  -4 -10   21.50    8.60
   6  -4  10    7.90   10.20
   6  -4  10   21.90   11.70
  -6   4 -10   -2.20    6.20
   6   4  10    9.30    4.50
   6   4  10   11.70    6.80
  -6   4 -10   -2.00    9.20
  -8  -4 -10   60.99   14.10
   8  -4  10   88.39   20.90
   8  -4  10   56.69   18.30
   8  -4  10   72.89   19.50
   8   4  10   55.79   13.30
   8   4  10   63.49   10.50
   8   4  10   55.59   14.00
  -8   4 -10   38.10   14.60
  -8   4 -10   58.19   13.70
  10  -4  10   64.49   17.20
  10  -4  10   99.89   25.50
 -10  -4 -10   80.09   18.80
  10   4  10   78.59   19.80
  10   4  10  122.29   21.60
 -10   4 -10  101.49   27.50
  10   4  10   60.49   13.50
  12  -4  10   56.79   18.20
 -12  -4 -10   92.59   19.90
  12   4  10  108.79   20.30
  12   4  10   76.39   18.80
  12   4  10   69.99   16.40
 -12   4 -10   71.19   25.20
  17  -5 -10   15.90   12.00
  17   5 -10   13.70    9.80
  17   5 -10   14.70   13.30
  17   5 -10   17.30   10.70
 -15  -5  10   -4.80   11.00
  15  -5 -10   38.30   18.70
  15  -5 -10   44.10   16.70
  15  -5 -10   19.20   13.30
  15   5 -10   27.80   13.40
  15   5 -10   22.50    9.10
  13  -5 -10  312.27   28.90
 -13  -5  10  292.57   27.00
  13  -5 -10  204.38   38.70
  13   5 -10  338.57   34.40
  13   5 -10  273.57   25.90
 -13   5  10  275.37   53.79
  11  -5 -10  178.58   19.20
 -11  -5  10  142.39   18.40
  11  -5 -10  161.78   28.10
 -11   5  10  157.88   27.80
  11   5 -10  158.88   18.20
  11   5 -10  132.59   21.50
  -9  -5  10  297.47   26.20
   9  -5 -10  279.67   26.40
   9  -5 -10  304.67   31.80
  -9   5  10  318.67   33.70
   9   5 -10  324.87   30.30
   9   5 -10  349.27   27.70
   7  -5 -10   49.40   14.30
  -7  -5  10   36.00    9.00
   7  -5 -10   41.20    7.60
   7   5 -10   40.10   12.00
   7   5 -10   34.60    8.90
  -7   5  10   60.49   13.50
   5  -5 -10  229.28   15.80
  -5  -5  10  225.68   21.70
   5  -5 -10  212.28   23.40
  -5  -5  10  223.08   23.40
   5   5 -10  209.38   23.10
  -5   5  10  221.28   24.20
   5   5 -10  261.67   23.80
  -3  -5  10  271.37   25.30
  -3  -5  10  337.47   28.40
   3  -5 -10  298.87   26.00
   3   5 -10  314.37   28.10
   3   5 -10  295.97   26.60
  -3   5  10  248.48   25.50
  -1  -5  10   11.10    8.30
   1  -5 -10   19.00    7.40
  -1  -5  10   18.40    6.60
  -1   5  10   26.40    7.40
   1   5 -10   24.70    9.40
   1   5 -10   26.90    8.90
   1  -5  10  424.26   35.50
   1  -5  10  434.46   36.90
  -1  -5 -10  473.75   32.70
   1   5  10  442.86   32.70
  -1   5 -10  432.16   39.30
  -1   5 -10  464.55   35.20
   3  -5  10  131.39   21.50
  -3  -5 -10  126.89   15.80
   3  -5  10  139.49   24.00
  -3   5 -10  153.98   18.80
   3   5  10  134.99   15.70
  -3   5 -10  153.58   25.00
   5  -5  10  222.68   26.40
   5  -5  10  237.48   28.60
   5  -5  10  241.78   29.90
  -5  -5 -10  263.77   23.90
   5   5  10  261.77   22.80
   5   5  10  243.18   15.60
  -5   5 -10  248.68   25.60
  -5   5 -10  273.97   32.50
   7  -5  10   89.99   19.10
  -7  -5 -10  123.39   20.70
   7  -5  10  131.79   24.70
   7  -5  10  180.28   44.70
   7   5  10   87.99   11.20
  -7   5 -10  137.99   21.70
   7   5  10  100.69   17.80
   7   5  10  128.79   20.80
   9  -5  10  279.57   55.49
  -9   5 -10  161.98   25.70
  -9   5 -10  131.59   27.50
   9   5  10  135.59   16.70
   9   5  10  183.98   25.60
   9   5  10  202.28   35.50
  11  -5  10  199.78   44.40
  11   5  10  154.08   26.80
  11   5  10  143.49   19.10
 -11   5 -10  144.79   28.50
 -16  -6  10   40.00   12.30
  16  -6 -10   24.80   15.90
  16   6 -10   35.80   10.80
  16   6 -10   23.00   11.60
  16   6 -10   46.40   16.50
  14  -6 -10  407.06   43.20
  14  -6 -10  387.36   36.80
 -14   6  10  493.05   52.79
  14   6 -10  438.46   41.90
  14   6 -10  383.26   31.40
  12  -6 -10   59.99   14.80
 -12  -6  10   68.29   14.30
  12  -6 -10   97.79   23.40
  12  -6 -10   57.79   20.40
 -12   6  10   43.60   15.30
  12   6 -10   41.30   11.20
  12   6 -10   38.80   13.70
 -10  -6  10  111.89   17.00
  10  -6 -10   72.29   15.20
  10  -6 -10  110.19   16.40
  10   6 -10  111.59   14.80
  10   6 -10   95.09   18.20
 -10   6  10  100.19   22.60
  -8  -6  10  634.44   41.00
   8  -6 -10  604.94   37.70
   8  -6 -10  494.55   44.90
  -8   6  10  548.15   47.40
   8   6 -10  634.54   42.30
   8   6 -10  622.84   46.60
  -6  -6  10  130.29   16.20
   6  -6 -10  117.89   12.30
   6  -6 -10  124.49   19.70
   6   6 -10  141.59   17.50
   6   6 -10  147.49   22.00
  -6   6  10   99.09   17.60
   4  -6 -10  296.67   17.50
  -4  -6  10  314.27   28.90
   4  -6 -10  265.27   26.30
  -4  -6  10  271.37   25.30
   4   6 -10  263.37   26.80
   4   6 -10  283.07   27.20
  -4   6  10  243.08   26.50
  -2  -6  10  481.95   39.30
   2  -6 -10  470.15   35.80
  -2  -6  10  460.75   37.10
   2   6 -10  493.55   38.30
  -2   6  10  532.15   38.40
   2   6 -10  513.05   41.20
   0  -6  10  368.86   34.60
   0  -6  10  452.35   36.70
   0  -6  10  406.06   36.00
   0  -6 -10  441.36   31.60
   0   6  10  425.26   32.40
   0   6 -10  445.46   39.10
   0   6 -10  414.16   34.40
   2  -6  10  161.88   24.50
   2  -6  10  118.29   21.70
  -2  -6 -10  137.99   15.80
   2  -6  10  151.18   26.50
  -2   6 -10  143.19   24.00
  -2   6 -10  124.89   19.70
   2   6  10  145.79   16.50
   4  -6  10   58.09   16.70
   4  -6  10   56.89   17.70
   4  -6  10   79.19   17.00
  -4   6 -10   34.90   12.60
  -4   6 -10   42.90   12.10
   4   6  10   43.50   10.30
   6  -6  10  144.19   27.10
  -6  -6 -10  187.68   18.30
   6  -6  10  173.48   27.80
   6  -6  10  199.58   32.40
   6   6  10  178.08   18.40
   6   6  10  168.88   12.10
  -6   6 -10  202.78   24.30
   6   6  10  175.88   13.00
  -8  -6 -10   44.40   11.70
   8  -6  10   33.20   13.70
  -8   6 -10   22.90   15.00
   8   6  10   45.00   10.70
  -8   6 -10   54.69   15.30
   8   6  10   71.39   14.30
   8   6  10   46.10   10.40
   8   6  10   54.59    8.70
  10  -6  10   49.50   18.50
 -10   6 -10  128.29   36.50
  10   6  10   45.90   11.60
  10   6  10   59.59   15.00
 -10   6 -10   57.79   16.60
  10   6  10   75.99   17.60
  15  -7 -10   80.79   22.70
  15   7 -10   72.59   19.00
  15   7 -10   91.89   14.30
 -13  -7  10   18.30    8.20
  13  -7 -10    6.90   13.30
  13  -7 -10   -2.40    9.20
  13   7 -10   10.30   11.40
  13   7 -10   14.40   13.40
 -13   7  10   10.40   13.10
  11  -7 -10  429.16   46.80
 -11  -7  10  450.55   32.50
  11  -7 -10  374.46   41.40
  11  -7 -10  422.26   34.70
 -11   7  10  564.04   61.19
  11   7 -10  451.05   33.30
  11   7 -10  468.35   41.80
   9  -7 -10   62.49   18.50
   9  -7 -10   56.89   11.40
  -9  -7  10   41.60   10.50
  -9   7  10   52.19   15.40
   9   7 -10   63.19   13.10
   9   7 -10   23.10   12.20
  -7  -7  10  155.68   17.70
   7  -7 -10  163.38   25.20
   7  -7 -10  140.09   15.40
   7   7 -10  151.58   22.90
   7   7 -10  143.29   18.70
  -7   7  10  132.29   27.00
  -5  -7  10 1691.13   99.89
   5  -7 -10 1772.62   99.89
  -5  -7  10 1717.23   94.69
   5  -7 -10 1697.23   86.19
   5   7 -10 1723.93   99.59
   5   7 -10 1769.52   98.89
  -5   7  10 1510.15   98.89
   3  -7 -10   82.49   16.10
  -3  -7  10   67.79   14.90
  -3  -7  10   72.19   15.90
   3   7 -10   81.39   19.20
  -3   7  10  124.19   21.10
   3   7 -10   67.19   15.70
   1  -7 -10  553.64   39.00
  -1  -7  10  490.05   42.10
  -1  -7  10  508.15   41.90
   1   7 -10  568.74   46.00
   1   7 -10  553.74   42.60
  -1   7  10  605.74   41.40
   1  -7  10   77.19   16.80
  -1  -7 -10  102.89   14.20
  -1   7 -10  166.48   27.10
   1   7  10  124.19   15.80
  -1   7 -10  117.09   20.20
   3  -7  10  214.08   28.20
  -3  -7 -10  204.28   18.80
  -3   7 -10  207.68   23.60
   3   7  10  208.28   19.70
  -3   7 -10  138.19   25.60
   5  -7  10   99.79   20.00
   5  -7  10  149.88   27.40
   5  -7  10  171.68   26.40
   5   7  10  125.79   14.80
  -5   7 -10  123.89   29.10
  -5   7 -10  146.79   22.00
   7  -7  10    7.00   11.00
   7   7  10   12.80    6.50
   7   7  10    6.70    7.30
   7   7  10   -1.30    4.20
  -7   7 -10   -7.30    8.60
  -7   7 -10   -8.70   11.50
   7   7  10   12.50    3.90
   9  -7  10   88.19   23.40
   9   7  10  120.49   14.00
   9   7  10  138.79   18.60
  -9   7 -10  116.79   22.10
  -9   7 -10  110.19   29.30
  14  -8 -10  166.68   30.50
  14   8 -10  176.28   30.20
  14   8 -10  207.68   19.60
  12  -8 -10   31.60   15.20
  12   8 -10   20.60   12.10
 -12   8  10   18.20   19.40
  12   8 -10   22.50    8.80
  10  -8 -10  118.39   23.70
 -10  -8  10  152.08   17.20
  10  -8 -10  191.18   23.80
  10   8 -10  161.98   19.50
  10   8 -10  241.48   32.90
 -10   8  10  180.18   31.50
   8  -8 -10   94.99   19.60
  -8  -8  10  118.69   15.60
   8  -8 -10  119.49   16.10
   8  -8 -10   85.19   17.80
   8   8 -10  100.09   18.40
  -8   8  10  123.69   23.50
   8   8 -10  119.19   23.20
  -6  -8  10  221.78   22.40
  -6  -8  10  198.48   24.40
   6  -8 -10  209.68   26.20
   6  -8 -10  223.08   18.90
   6   8 -10  216.08   24.70
   6   8 -10  223.98   27.00
  -6   8  10  227.78   28.50
   4  -8 -10  272.87   18.10
   4  -8 -10  289.57   28.60
  -4  -8  10  267.97   28.80
  -4  -8  10  291.67   26.80
  -4   8  10  240.78   28.10
   4   8 -10  300.27   30.40
   4   8 -10  187.68   39.40
  -2  -8  10  234.08   28.60
   2  -8 -10  253.27   24.10
   2   8 -10  195.38   27.20
  -2   8  10  243.28   25.70
   2   8 -10  238.98   36.20
   0  -8  10  251.07   38.40
   0  -8  10  240.38   29.50
   0  -8 -10  224.08   21.90
   0   8 -10  288.77   28.90
   0   8  10  253.87   25.00
   0   8 -10  313.07   34.10
   2  -8  10  -14.70   16.30
   2  -8  10    1.90    7.70
  -2  -8 -10    0.80    5.00
   2  -8  10   -5.70    7.90
  -2   8 -10   -7.40    6.70
  -2   8 -10   -0.70    8.40
   2   8  10   -0.60    5.70
   4  -8  10   55.69   18.00
   4   8  10   61.89   11.30
  -4   8 -10   72.59   15.80
  -4   8 -10   37.20   11.30
   6  -8  10   63.49   20.70
  -6   8 -10   46.20   13.80
  -6   8 -10   12.90   18.90
   8  -8  10   40.80   16.80
  -8   8 -10   49.20   18.90
  -8   8 -10   42.60   14.00
  13  -9 -10   11.80   13.70
  13   9 -10   15.20   13.30
  11  -9 -10  -12.20   10.30
  11  -9 -10   11.50   14.80
  11   9 -10   -2.70    7.00
 -11   9  10   33.40   31.80
  11   9 -10   31.10   13.50
  -9  -9  10  300.27   25.10
  -9  -9  10  358.46   27.30
   9  -9 -10  370.46   30.60
   9  -9 -10  350.66   38.80
   9   9 -10  356.96   37.10
  -9   9  10  253.07   38.30
   9   9 -10  287.87   28.10
  -7  -9  10  184.18   19.80
   7  -9 -10  156.48   25.20
   7  -9 -10  180.28   38.40
   7   9 -10  160.48   25.80
  -7   9  10  171.68   28.20
  -5  -9  10   64.39   15.60
   5  -9 -10   57.39   16.80
   5  -9 -10   66.09   10.00
  -5  -9  10   44.30   16.30
   5  -9 -10   49.30   13.90
   5   9 -10   81.39   17.80
   5   9 -10   34.80   15.30
  -5   9  10   42.60   14.90
   3  -9 -10   93.09   17.90
  -3  -9  10   80.99   20.80
  -3  -9  10   64.69   16.20
   3   9 -10   76.09   17.60
   3   9 -10   38.90   16.10
  -3   9  10   54.59   14.80
   1  -9 -10  267.27   26.90
  -1  -9  10  247.18   29.30
  -1  -9  10  275.77   34.00
   1  -9 -10  271.17   25.00
  -1  -9  10  282.97   38.80
   1   9 -10  257.47   29.30
  -1   9  10  227.78   26.00
   1   9 -10  298.87   34.90
   1  -9  10   16.50   13.10
  -1  -9 -10   34.30    9.20
  -1  -9 -10   27.70    9.30
   1  -9  10   21.30   20.00
   1   9  10   23.10    9.20
  -1   9 -10   42.10   13.40
  -1   9 -10   20.60   12.60
   3  -9  10   53.09   17.70
   3   9  10   37.60    9.70
  -3   9 -10   32.30   12.90
  -3   9 -10   32.10   17.50
  -5   9 -10   16.70   11.50
  -5   9 -10   20.00   16.50
   7  -9  10    4.50   13.50
  12 -10 -10   73.09   19.80
  12 -10 -10   61.19   23.60
  12  10 -10   38.60   22.40
  10 -10 -10    7.50   12.90
  10 -10 -10   26.40   11.80
 -10  10  10   25.90   18.00
  10  10 -10   25.30   10.20
  10  10 -10   27.70   16.00
   8 -10 -10   43.80   12.00
   8 -10 -10    9.20   13.40
  -8 -10  10   11.20    9.00
  -8  10  10   46.60   17.90
   8  10 -10   36.10   16.80
   8  10 -10   23.90   10.40
   6 -10 -10   23.70   12.60
  -6 -10  10  -13.40    9.00
   6 -10 -10    1.30    7.50
   6  10 -10   -8.90   10.50
   6  10 -10   21.10   11.10
  -4 -10  10    6.50    9.70
  -4 -10  10   14.90   11.00
   4 -10 -10   -4.50   12.10
   4 -10 -10   11.10    5.30
   4 -10 -10   24.10   11.20
  -4  10  10   23.00   12.50
   4  10 -10   16.80    9.90
   4  10 -10    3.40    9.50
  -2 -10  10   95.99   21.40
   2 -10 -10  104.49   20.10
   2 -10 -10   57.29   13.70
   2  10 -10   74.49   18.40
  -2  10  10   74.19   16.50
   2  10 -10   75.59   19.20
   0 -10 -10   -8.30    6.20
   0 -10  10   -7.70   12.90
   0 -10 -10   -6.00    8.40
   0  10  10   -2.90    7.80
   0  10 -10    2.40   11.60
   0  10 -10   13.10   10.90
   2 -10  10   -2.90   13.60
  -2  10 -10   15.90   13.40
  -2  10 -10   11.10   11.60
   2  10  10   22.90    9.60
   4 -10  10   34.20   18.50
  -4  10 -10   25.30   13.00
  -4  10 -10   35.10   19.20
   6 -10  10   14.20   19.60
  -6  10 -10   68.39   23.50
  -6  10 -10   35.70   16.20
   9 -11 -10   17.40   15.30
   9 -11 -10   -8.70   13.30
   9  11 -10   34.30   15.50
  -9  11  10    1.90   21.60
   7 -11 -10    5.20   10.20
   7 -11 -10   17.30   14.60
   7  11 -10    2.50   13.00
   7  11 -10   -1.60    9.50
  -7  11  10   16.10   16.80
   5 -11 -10   62.39   10.90
  -5 -11  10   66.69   15.70
  -5 -11  10   45.50   15.60
   5 -11 -10   45.80   21.20
   5  11 -10   76.09   20.20
  -5  11  10   33.70   16.90
   5  11 -10   58.19   16.00
   3 -11 -10   76.19   17.00
  -3 -11  10  130.19   23.60
  -3  11  10   71.29   18.30
   3  11 -10   92.29   23.70
   3  11 -10   84.29   20.80
  -1 -11  10   75.29   20.40
   1 -11 -10   71.69   15.50
   1 -11 -10   92.19   15.50
   1  11 -10   40.90   16.30
   1  11 -10   80.09   19.70
   1 -11  10   12.20   21.10
   1  11  10   25.10   10.40
  -1  11 -10   14.00   16.40
  -1  11 -10   13.50   13.30
   3 -11  10   22.60   17.30
  -3  11 -10   23.30   14.00
   4 -12 -10   -3.90   12.70
  -4 -12  10   14.50   14.50
   4  12 -10   19.30   17.20
   4  12 -10   -2.60   11.80
  -4  12  10   14.20   16.20
  -2 -12  10  112.59   27.40
   2  12 -10  116.39   27.40
   2  12 -10   82.59   21.30
  -2  12  10  101.89   20.80
  18   0 -11    6.50   16.30
  18   0 -11    6.30   11.10
  16   0 -11   -4.40    6.50
  14   0 -11   10.20    7.50
 -12   0  11   -2.30    6.20
  12   0 -11    5.30    6.50
 -10   0  11    0.80    4.80
  10   0 -11    1.20    3.70
   8   0 -11    0.20    4.00
  -8   0  11   -3.50    4.20
  -6   0  11   -0.40    3.30
   6   0 -11   -4.70    3.20
   6   0 -11    0.90    5.40
   4   0 -11    3.80    3.80
   4   0 -11    2.10    3.60
  -4   0  11   -1.00    2.70
   2   0 -11    0.20    2.80
  -2   0  11    3.50    3.20
   2   0 -11   -1.60    2.30
  -2   0  11   -2.40    2.40
   0   0 -11    2.60    3.80
   0   0  11    4.60    4.80
   0   0  11    6.60    3.60
   0   0 -11    1.40    2.90
  -2   0 -11   -3.10    3.70
   2   0  11   -1.00    3.50
   2   0  11    3.10    4.10
  -2   0 -11    0.50    2.70
  -4   0 -11    0.60    5.90
   4   0  11    4.20    4.20
  -4   0 -11   -8.60    2.90
   4   0  11   -0.60    5.50
   6   0  11   -1.80    6.60
  -6   0 -11    9.70    8.30
   6   0  11   -6.80    4.80
  -8   0 -11   -0.70    6.90
   8   0  11   -3.00    6.50
   8   0  11    3.10   11.20
  10   0  11   -3.40   10.20
  10   0  11    5.30    8.80
 -10   0 -11  -13.50   10.10
  10   0  11    3.40   13.10
 -12   0 -11    7.00   15.70
  12   0  11  -36.20   18.10
  19  -1 -11   39.30   25.70
  19  -1 -11   13.90   16.40
  19   1 -11   68.39   20.20
  19   1 -11   22.50   18.10
  17  -1 -11  208.18   35.30
  17  -1 -11  111.99   26.30
  17   1 -11  104.69   22.60
  17   1 -11  150.78   27.40
 -15  -1  11   82.09   19.10
  15  -1 -11   69.19   18.30
  15   1 -11   55.39   15.30
 -13  -1  11  110.59   22.20
  13   1 -11   91.29   19.70
  11  -1 -11  349.77   32.80
 -11  -1  11  299.57   31.10
  11   1 -11  364.86   32.00
 -11   1  11  323.17   33.80
   9  -1 -11   93.89   18.70
  -9  -1  11   88.69   17.40
   9   1 -11  116.69   20.30
  -9   1  11   61.69   14.00
  -7  -1  11   11.20    4.80
   7   1 -11   19.10    7.00
  -7   1  11   13.90    6.90
   7   1 -11   27.80    8.30
   5  -1 -11   29.60    7.10
   5  -1 -11   23.40    7.90
  -5  -1  11   12.70    6.30
  -5   1  11   50.59   19.80
   5   1 -11   32.90    8.30
   3  -1 -11  126.29   15.90
  -3  -1  11  129.79   15.90
   3  -1 -11  122.59   11.90
  -3  -1  11  104.79   13.20
   3   1 -11  119.19   13.50
  -3   1  11  167.78   20.10
   3   1 -11  123.89   16.00
   1  -1 -11  186.58   14.40
  -1  -1  11  213.78   21.10
  -1  -1  11  183.38   17.20
   1   1 -11  185.78   20.40
  -1   1  11  193.68   15.10
   1   1 -11  196.28   17.20
  -1   1  11  205.58   20.20
   1  -1  11  584.64   38.20
  -1  -1 -11  584.34   34.20
  -1  -1 -11  674.23   44.40
   1   1  11  593.64   41.80
   1   1  11  580.54   35.20
  -1   1 -11  584.94   44.10
  -1   1 -11  612.04   37.40
  -3  -1 -11  733.23   40.50
   3  -1  11  734.73   44.70
  -3  -1 -11  564.94   55.69
   3  -1  11  673.83   49.00
   3   1  11  740.63   48.70
  -3   1 -11  767.62   52.99
  -3   1 -11  698.93   42.90
   3   1  11  662.43   40.90
   5  -1  11  184.78   24.40
  -5  -1 -11  218.78   25.80
   5  -1  11  212.68   21.30
   5   1  11  218.38   24.80
   5   1  11  230.88   19.70
  -5   1 -11  180.18   18.90
  -5   1 -11  226.08   27.30
   7  -1  11   72.19   15.60
   7  -1  11   90.39   20.50
   7  -1  11  103.89   22.60
  -7  -1 -11  144.09   27.00
   7   1  11   97.19   20.90
  -7   1 -11   85.99   21.20
   7   1  11   96.69   20.20
   7   1  11   78.79   14.00
  -9  -1 -11   80.49   18.40
   9  -1  11  158.08   29.60
   9  -1  11  115.09   20.20
   9  -1  11  130.49   24.70
   9   1  11  150.88   21.70
  -9   1 -11   81.29   19.90
   9   1  11  130.09   24.40
   9   1  11  201.98   34.00
  11  -1  11   24.70   14.80
 -11  -1 -11   23.70   14.90
  11  -1  11   14.00   13.70
  11  -1  11   32.20   20.80
 -11   1 -11   26.80   18.70
  11   1  11   16.10   11.60
  11   1  11    6.50   16.00
 -13  -1 -11  -11.90   18.30
  13  -1  11   -9.30   48.00
  13  -1  11   -2.80   14.10
 -13   1 -11  -19.50   19.50
  13   1  11    5.40   16.20
  13   1  11   28.70   21.60
  18  -2 -11   30.80   17.60
  18  -2 -11   27.60   16.50
  18   2 -11   82.79   21.90
  18   2 -11   38.30   14.90
  16  -2 -11   24.30   12.50
  16  -2 -11    4.20   11.80
 -16  -2  11    0.50   10.80
  16   2 -11   17.80   10.50
 -14   2  11   78.79   20.90
  14   2 -11  111.29   21.90
 -12  -2  11  248.58   28.80
  12   2 -11  317.77   29.20
 -12   2  11  270.27   31.60
  10  -2 -11   98.69   17.80
  10   2 -11  102.89   17.30
 -10   2  11  107.29   19.60
  10   2 -11   75.19   14.50
  -8  -2  11  234.38   24.00
   8   2 -11  259.87   24.90
  -8   2  11  291.47   28.30
   8   2 -11  292.97   25.70
  -6  -2  11  798.92   53.19
   6   2 -11  777.02   51.49
  -6   2  11  930.31   59.39
   6   2 -11  861.61   53.99
   4  -2 -11  247.28   17.60
  -4  -2  11  245.28   21.60
  -4  -2  11  229.48   22.50
   4   2 -11  229.08   21.30
   4   2 -11  277.97   25.60
  -4   2  11  233.08   23.00
  -2  -2  11  803.32   55.09
   2  -2 -11  878.61   46.40
   2  -2 -11  861.31   55.19
  -2  -2  11  949.40   53.99
   2   2 -11  954.50   58.59
   2   2 -11  869.51   52.79
  -2   2  11  946.41   56.69
   0  -2  11  158.98   17.30
   0  -2  11  188.78   20.30
   0  -2 -11  171.88   12.00
   0  -2 -11  179.78   19.30
   0   2 -11  167.08   17.20
   0   2 -11  178.28   20.80
   0   2  11  169.48   12.60
   0   2  11  177.68   19.20
   2  -2  11   73.39   16.30
  -2  -2 -11   54.89   11.90
   2  -2  11   62.89   14.80
  -2  -2 -11   58.29    7.00
   2   2  11   68.19    7.90
  -2   2 -11   70.59   11.50
  -2   2 -11   77.19   16.20
   2   2  11   66.99   13.50
   4  -2  11  857.71   57.89
  -4  -2 -11  781.52   54.79
   4  -2  11  833.02   52.19
   4   2  11  831.32   54.29
   4   2  11  774.62   45.60
  -4   2 -11  808.42   50.29
   6  -2  11  187.38   25.50
   6  -2  11  243.48   29.00
   6  -2  11  221.88   23.70
  -6  -2 -11  215.88   25.60
   6   2  11  225.28   25.20
   6   2  11  220.78   19.40
  -6   2 -11  228.78   29.90
  -6   2 -11  217.48   21.40
   8  -2  11   63.49   14.40
   8  -2  11   48.20   16.00
   8  -2  11   68.79   16.20
  -8  -2 -11   67.89   17.00
   8   2  11   82.09   20.70
   8   2  11   50.89   12.10
   8   2  11   67.79   18.30
  -8   2 -11   54.49   16.10
  10  -2  11   44.60   16.20
  10  -2  11   72.19   17.50
 -10  -2 -11   54.09   16.50
  10  -2  11   65.29   21.90
  10   2  11   83.09   16.40
 -10   2 -11   55.49   20.40
  10   2  11   60.89   20.90
  10   2  11   54.39   16.50
 -12  -2 -11  105.49   27.70
  12  -2  11  113.59   25.90
  12  -2  11   71.29   29.30
 -12   2 -11   89.89   28.30
  12   2  11  100.89   26.00
  12   2  11  103.59   22.30
  19  -3 -11   11.30   13.30
  19   3 -11  -13.30   15.20
  19   3 -11    1.30   11.60
  17  -3 -11   15.90   10.50
  17  -3 -11   26.00   12.30
  17   3 -11   -2.60   12.30
  17   3 -11   19.20   10.90
 -15  -3  11    5.90    9.70
  15  -3 -11    8.30    9.20
  15  -3 -11   -0.70   16.20
  15  -3 -11   12.90   11.70
 -15   3  11    3.20    9.80
  15   3 -11   20.70   11.00
 -13  -3  11   46.40   14.50
  13  -3 -11  124.29   28.20
  13   3 -11   73.99   15.50
 -13   3  11   88.29   20.80
 -11  -3  11  549.95   41.20
  11  -3 -11  470.55   42.70
  11   3 -11  606.64   44.00
 -11   3  11  477.05   44.60
  11   3 -11  512.85   39.50
  -9  -3  11  225.48   23.40
   9  -3 -11  261.87   27.30
   9   3 -11  233.78   25.20
   9   3 -11  252.67   23.90
   7  -3 -11  304.77   29.50
  -7  -3  11  330.27   28.10
  -7   3  11  347.57   31.50
   7   3 -11  344.57   29.20
   7   3 -11  331.27   28.10
   5  -3 -11  670.63   47.50
  -5  -3  11  708.63   47.30
  -5   3  11  719.03   48.80
   5   3 -11  730.83   48.10
   5   3 -11  715.03   46.90
  -3  -3  11  813.52   52.99
  -3  -3  11  735.93   53.49
   3  -3 -11  827.32   52.59
   3  -3 -11  837.02   42.60
   3   3 -11  832.52   51.39
   3   3 -11  866.51   54.99
  -1  -3  11    9.60    5.30
   1  -3 -11    5.10    4.40
   1  -3 -11    7.40    1.60
  -1   3  11   11.70    6.30
   1   3 -11    2.70    6.40
   1   3 -11    4.30    5.10
   1  -3  11    8.10    7.10
  -1  -3 -11    1.40    4.00
   1  -3  11    4.50    5.60
  -1   3 -11    6.30    6.20
  -1   3 -11    3.80    4.70
   1   3  11    6.90    5.30
  -3  -3 -11   59.49   12.10
   3  -3  11   85.29   17.30
   3  -3  11   61.79   13.50
  -3   3 -11   76.69   14.00
  -3   3 -11   62.49   16.70
   3   3  11   74.59    7.90
   3   3  11   94.19   16.50
   5  -3  11  515.45   47.90
   5  -3  11  377.76   33.30
  -5  -3 -11  405.36   34.60
   5   3  11  350.26   25.30
  -5   3 -11  436.36   40.80
  -5   3 -11  428.46   32.60
   5   3  11  403.76   33.70
  -7  -3 -11  201.28   25.20
   7  -3  11  203.98   24.60
   7   3  11  221.78   19.10
  -7   3 -11  244.18   24.00
   7   3  11  215.08   25.20
   7   3  11  183.38   24.10
  -7   3 -11  146.89   24.30
   9  -3  11  -18.60   10.70
  -9  -3 -11    1.60    9.20
   9  -3  11  -20.50   13.20
   9  -3  11    9.40   12.30
   9   3  11    4.30    7.40
   9   3  11   -5.40    7.80
  -9   3 -11  -14.70    8.90
   9   3  11   -2.30    8.70
 -11  -3 -11  139.29   26.40
  11  -3  11  117.79   32.60
  11  -3  11  158.48   34.10
 -11   3 -11  191.98   37.30
  11   3  11  126.49   27.70
  11   3  11  110.19   20.10
  11   3  11  166.08   31.10
  18  -4 -11    7.70   15.20
  18   4 -11   29.40   14.70
  18   4 -11   31.90   13.70
 -16  -4  11  209.28   26.70
  16  -4 -11  202.98   36.10
  16   4 -11  189.28   24.60
  16   4 -11  209.38   33.10
  14  -4 -11   83.49   22.20
  14   4 -11   78.39   17.10
  14   4 -11  105.99   22.20
 -14   4  11   89.59   22.40
  12  -4 -11  743.03   57.99
  12  -4 -11  756.72   48.50
 -12  -4  11  730.63   51.29
 -12   4  11  697.03   57.49
  12   4 -11  721.43   50.09
 -10  -4  11  312.17   28.20
  10  -4 -11  353.46   34.70
  10  -4 -11  298.97   24.10
  10   4 -11  270.37   28.40
 -10   4  11  257.07   32.00
  10   4 -11  272.77   26.20
  -8  -4  11   37.70    9.60
   8  -4 -11   68.49   15.70
   8   4 -11   32.30   11.50
  -8   4  11   39.60   14.30
   8   4 -11   46.10   12.30
  -6  -4  11 1003.60   61.19
   6  -4 -11  969.00   63.29
   6   4 -11 1005.40   62.19
  -6   4  11  987.70   64.59
   6   4 -11  961.80   61.19
  -4  -4  11   43.00   11.40
   4  -4 -11   39.10    5.20
   4  -4 -11   41.40    5.90
  -4  -4  11   21.10    8.40
  -4   4  11   49.10   13.30
   4   4 -11   38.10   11.50
   4   4 -11   36.20   10.70
   2  -4 -11   70.99   12.90
  -2  -4  11   63.19   14.80
  -2  -4  11   88.49   14.80
   2   4 -11   51.59   13.30
   2   4 -11   71.79   13.60
  -2   4  11   99.59   17.40
   0  -4  11  145.19   20.70
   0  -4 -11  121.59   15.90
   0   4 -11  134.89   23.80
   0   4 -11  128.99   18.70
   0   4  11  136.69   16.50
  -2  -4 -11   40.50    9.70
   2  -4  11   63.49   15.90
   2  -4  11   54.79   12.70
  -2   4 -11   66.89   13.00
   2   4  11   49.50   10.60
  -2   4 -11   47.70   13.00
   4  -4  11   81.59   17.40
  -4  -4 -11  117.49   18.30
   4  -4  11  112.29   19.30
   4  -4  11   78.09   16.20
   4   4  11  102.29   16.60
  -4   4 -11   87.59   15.10
   4   4  11   94.29    8.50
   6  -4  11   42.20   12.70
   6  -4  11   31.20   12.20
   6  -4  11   21.00   11.90
  -6  -4 -11   11.90    9.00
   6   4  11   36.40    7.10
  -6   4 -11   14.10   11.30
  -6   4 -11   21.40    8.80
   6   4  11   13.70    8.30
  -8  -4 -11   19.20   10.60
   8  -4  11   15.90   12.40
   8   4  11   19.60   11.00
   8   4  11   30.70   11.30
  -8   4 -11   13.10    9.30
   8   4  11   18.90    7.50
  10  -4  11  232.48   39.90
  10  -4  11  255.47   42.30
 -10  -4 -11  220.68   29.00
 -10   4 -11  318.07   49.90
  10   4  11  199.08   31.10
  10   4  11  141.69   23.90
  10   4  11  181.28   22.20
 -12  -4 -11   53.09   18.30
  12  -4  11   89.09   26.30
  12   4  11   50.09   16.20
  12   4  11   66.79   19.80
  12   4  11   41.10   15.80
 -12   4 -11   27.80   21.40
  17  -5 -11   76.59   25.20
  17   5 -11   99.69   18.90
  17   5 -11  113.69   24.00
  17   5 -11   83.29   18.60
  15  -5 -11  372.76   35.40
 -15  -5  11  346.67   32.70
  15  -5 -11  341.67   41.50
  15   5 -11  378.86   39.80
  15   5 -11  342.27   32.10
 -13  -5  11   17.00   10.10
  13  -5 -11   37.60   19.50
  13  -5 -11   23.50   14.20
  13  -5 -11   49.40   11.80
 -13   5  11    4.50    9.50
  13   5 -11   45.80   15.10
 -11  -5  11  141.69   19.20
  11  -5 -11  170.58   18.80
  11  -5 -11  179.28   29.50
 -11   5  11  168.68   28.10
  11   5 -11  167.58   19.60
  -9  -5  11  421.36   33.30
   9  -5 -11  419.26   29.10
   9  -5 -11  360.36   36.10
   9   5 -11  403.06   35.80
  -9   5  11  431.16   39.80
   9   5 -11  403.16   32.60
   7  -5 -11  116.29   11.80
   7  -5 -11  101.09   18.50
  -7  -5  11  108.39   15.20
   7   5 -11  122.89   16.20
   7   5 -11  145.69   22.40
   5  -5 -11  248.18   16.10
  -5  -5  11  257.97   26.10
   5  -5 -11  226.28   24.30
  -5  -5  11  238.58   23.50
   5   5 -11  272.27   25.40
  -5   5  11  202.18   24.10
   5   5 -11  230.78   24.10
   3  -5 -11  463.75   35.90
  -3  -5  11  513.55   37.50
  -3  -5  11  426.86   36.80
   3   5 -11  427.96   37.20
  -3   5  11  484.05   37.20
   3   5 -11  488.35   37.30
  -1  -5  11  724.83   49.99
  -1  -5  11  713.73   50.39
   1  -5 -11  679.63   46.90
  -1   5  11  769.72   49.10
   1   5 -11  726.33   53.19
   1   5 -11  702.73   48.70
   1  -5  11  159.38   20.80
   1  -5  11  108.89   18.50
  -1  -5 -11  118.79   15.80
   1   5  11  143.19   16.80
  -1   5 -11  102.29   22.00
  -1   5 -11  127.19   18.70
   3  -5  11  300.17   30.70
   3  -5  11  230.78   26.70
   3  -5  11  275.87   30.90
  -3  -5 -11  316.27   26.40
  -3   5 -11  309.57   27.60
  -3   5 -11  258.57   31.50
   3   5  11  271.17   24.90
  -5  -5 -11   25.60    9.50
   5  -5  11   39.40   13.40
   5  -5  11   29.20   14.00
   5  -5  11   15.60   13.20
  -5   5 -11   26.10   13.20
   5   5  11   26.00   10.00
   5   5  11   16.60    4.20
  -5   5 -11   28.10   15.50
   7  -5  11   37.90   15.00
   7  -5  11   41.60   17.10
  -7  -5 -11   33.50   10.30
   7  -5  11    4.40   11.40
   7   5  11   30.20   11.30
  -7   5 -11    5.00   10.20
   7   5  11   25.00    6.10
  -7   5 -11   24.60   10.20
  -9  -5 -11   45.80   16.20
   9  -5  11   82.49   23.60
  -9   5 -11   51.19   16.10
   9   5  11   98.49   19.50
  -9   5 -11   94.29   28.20
   9   5  11   49.10   13.00
   9   5  11   57.29   10.90
  11  -5  11  285.27   44.50
  11   5  11  305.17   29.10
  11   5  11  313.27   30.20
 -11   5 -11  413.06   53.79
  11   5  11  263.57   34.00
  16  -6 -11   12.70   13.00
 -16  -6  11   10.80   10.40
  16   6 -11   16.00    9.40
  16   6 -11    8.50   12.70
  14  -6 -11    2.70    9.90
  14  -6 -11    6.70    8.60
  14   6 -11    3.80    7.40
  14   6 -11   11.80   10.60
 -12  -6  11   17.60    9.30
  12  -6 -11    6.80    7.90
  12  -6 -11   11.90   13.90
  12  -6 -11   16.80   11.00
 -12   6  11   33.80   16.20
  12   6 -11   11.00   11.20
  12   6 -11   20.90    7.90
 -10  -6  11  210.38   22.50
  10  -6 -11  259.17   30.30
  10  -6 -11  216.78   21.20
  10   6 -11  201.08   21.70
 -10   6  11  213.48   29.40
  10   6 -11  238.68   28.50
  -8  -6  11   97.49   17.10
   8  -6 -11   99.09   12.30
   8  -6 -11  153.08   26.40
   8   6 -11   93.49   18.90
   8   6 -11  124.79   19.30
  -8   6  11  143.89   27.10
   6  -6 -11  167.18   14.00
   6  -6 -11  196.88   23.10
  -6  -6  11  149.79   18.80
  -6   6  11  142.19   23.20
   6   6 -11  148.09   19.50
   6   6 -11  198.48   23.20
  -4  -6  11  340.57   32.70
   4  -6 -11  387.06   32.50
  -4  -6  11  342.47   30.50
   4   6 -11  369.56   33.10
   4   6 -11  366.46   32.70
  -4   6  11  365.56   33.00
   2  -6 -11  864.81   56.89
  -2  -6  11  893.41   60.39
  -2  -6  11  964.90   60.69
   2   6 -11  923.51   63.29
   2   6 -11  902.41   59.59
  -2   6  11  906.71   58.89
   0  -6  11  217.38   25.00
   0  -6 -11  229.08   21.50
   0   6  11  175.08   20.60
   0   6 -11  198.08   26.10
   0   6 -11  202.28   23.00
   2  -6  11  422.16   37.90
  -2  -6 -11  405.16   30.80
   2  -6  11  312.07   42.50
   2  -6  11  398.06   37.20
  -2   6 -11  395.26   34.10
   2   6  11  396.06   31.20
  -2   6 -11  431.56   41.20
   4  -6  11   50.29   28.30
   4  -6  11   31.90   14.60
  -4  -6 -11   54.59   11.80
   4  -6  11   70.29   22.40
  -4   6 -11   39.00   12.30
   4   6  11   50.69   12.70
  -4   6 -11   64.29   20.70
   6  -6  11   57.89   18.40
  -6  -6 -11   49.60   12.60
   6  -6  11   34.50   15.60
   6  -6  11   41.80   13.50
   6   6  11   37.00   11.10
  -6   6 -11   39.70   13.10
  -6   6 -11   53.09   21.00
   8  -6  11   46.40   19.90
   8   6  11   46.90   13.60
  -8   6 -11   33.30   12.30
   8   6  11   34.60    8.30
   8   6  11   34.90   11.50
  -8   6 -11  102.69   33.70
   8   6  11   54.79    8.70
  10  -6  11   61.69   24.60
 -10   6 -11   63.59   17.60
  10   6  11  106.49   20.40
 -10   6 -11   59.89   24.30
  15  -7 -11   59.49   23.00
  15   7 -11   37.30   10.80
  15   7 -11   49.90   18.60
  13  -7 -11   71.39   18.30
 -13   7  11   25.40   19.60
  13   7 -11   71.39   13.90
  13   7 -11   40.80   16.20
  11  -7 -11   33.30   11.90
  11  -7 -11   12.90   10.80
  11  -7 -11   57.59   12.70
 -11  -7  11   35.80   11.00
  11   7 -11   64.69   13.60
  11   7 -11   38.00   14.70
 -11   7  11   16.00   14.50
   9  -7 -11   31.80    9.50
   9  -7 -11   27.50   10.70
   9   7 -11   34.60    9.40
   9   7 -11   29.10   11.20
  -9   7  11   26.50   12.00
   7  -7 -11  240.58   27.90
  -7  -7  11  192.28   21.90
   7  -7 -11  202.18   18.00
   7   7 -11  215.58   23.30
  -7   7  11  193.48   26.60
  -5  -7  11  486.75   38.40
   5  -7 -11  502.95   29.50
   5  -7 -11  487.05   41.10
  -5   7  11  531.75   43.70
   5   7 -11  516.45   42.10
   5   7 -11  568.04   43.00
  -3  -7  11  433.06   36.20
   3  -7 -11  407.16   34.50
   3   7 -11  469.45   39.80
   3   7 -11  452.85   37.40
  -3   7  11  407.46   36.10
  -1  -7  11   22.60    9.00
   1  -7 -11   34.90   10.00
  -1  -7  11   26.30   11.50
   1   7 -11   42.50   14.70
   1   7 -11   31.60   11.50
  -1   7  11   33.80   10.30
   1  -7  11   46.70   13.40
  -1  -7 -11   69.69   13.40
  -1   7 -11   63.19   15.90
   1   7  11   84.59   15.60
  -1   7 -11   99.09   22.70
   3  -7  11   27.60   12.80
  -3   7 -11   40.00   13.30
  -3   7 -11   63.59   19.90
   3   7  11   57.49   11.60
   5  -7  11  121.89   32.70
  -5   7 -11  123.29   21.50
   5   7  11   91.79   14.80
  -5   7 -11  140.99   49.30
   7  -7  11    1.90   11.10
  -7   7 -11  -11.70    8.80
  -7   7 -11   20.00   15.90
   7   7  11   -1.90    7.60
   7   7  11    7.70    5.90
   9  -7  11   30.90   19.40
  -9   7 -11   30.60   27.80
   9   7  11   40.90   12.60
   9   7  11   20.50    8.30
  -9   7 -11   38.70   18.80
   9   7  11   22.80    7.10
   9   7  11   27.60    8.00
  14  -8 -11   22.30   12.40
  14   8 -11    5.50   14.30
  14   8 -11   22.10    9.00
  12  -8 -11   61.29   19.20
 -12  -8  11  111.69   15.30
 -12   8  11   91.39   23.80
  12   8 -11  107.99   17.20
  12   8 -11   80.49   21.20
  10  -8 -11  139.09   19.90
 -10  -8  11  146.89   18.10
  10  -8 -11   89.79   20.10
  10   8 -11  194.78   29.60
 -10   8  11  114.29   25.00
   8  -8 -11  119.09   24.80
   8  -8 -11  111.29   22.50
   8  -8 -11  117.39   15.60
  -8  -8  11  130.49   17.70
  -8   8  11  100.39   21.00
   8   8 -11  127.79   24.40
   8   8 -11  149.49   19.80
   6  -8 -11   56.29    9.90
   6  -8 -11   79.39   17.90
  -6  -8  11   61.79   13.80
   6   8 -11   65.69   15.00
  -6   8  11   62.49   16.60
   6   8 -11   70.39   16.70
  -4  -8  11  440.96   39.40
   4  -8 -11  524.45   40.40
  -4  -8  11  510.65   44.30
   4   8 -11  502.95   42.30
  -4   8  11  424.76   40.20
  -2  -8  11   69.99   17.80
  -2  -8  11   99.79   21.10
   2  -8 -11   68.99   14.50
   2   8 -11   66.49   19.30
  -2   8  11   96.39   19.10
   2   8 -11   53.19   14.60
   0  -8 -11   44.10   11.10
   0  -8  11   22.10   12.90
   0  -8  11   29.70   11.50
   0   8 -11   52.49   16.90
   0   8 -11   70.69   16.80
   0   8  11   48.60   12.60
  -2  -8 -11  117.99   15.30
   2  -8  11  122.49   24.80
   2  -8  11  148.29   26.90
   2  -8  11  131.49   24.40
   2   8  11  118.79   19.00
  -2   8 -11  115.09   20.20
  -2   8 -11  170.98   34.20
   4  -8  11   -6.90   11.00
  -4   8 -11    1.90   11.70
   4   8  11    9.20    6.80
  -4   8 -11   16.00   10.20
   6  -8  11   15.60   15.30
  -6   8 -11   20.60   12.00
  -6   8 -11   38.70   35.70
   8  -8  11   69.29   24.70
  -8   8 -11   90.29   30.20
  -8   8 -11   62.59   21.80
  13  -9 -11   63.99   19.50
  13  -9 -11   90.89   22.80
  13   9 -11   83.89   23.70
  11  -9 -11  168.18   22.80
  11   9 -11  160.98   20.00
 -11   9  11  161.68   34.00
  11   9 -11  154.98   28.40
  -9  -9  11  219.48   23.90
   9  -9 -11  251.37   24.80
   9  -9 -11  227.08   31.70
  -9   9  11  204.08   33.50
   9   9 -11  216.38   32.40
   9   9 -11  247.58   25.60
   7  -9 -11    3.90   10.30
   7  -9 -11    9.10    6.20
  -7  -9  11    1.90    8.30
  -7   9  11    0.60   11.10
   7   9 -11    7.30    7.60
   7   9 -11    1.10   10.40
   5  -9 -11   85.69   17.40
   5  -9 -11   70.69    9.40
  -5  -9  11   68.39   14.70
   5  -9 -11   58.09   18.10
  -5  -9  11   67.39   16.60
  -5  -9  11   36.40   23.80
   5   9 -11   60.99   16.20
  -5   9  11   72.19   18.60
   5   9 -11   85.99   21.00
  -3  -9  11   42.40   19.50
  -3  -9  11   53.89   16.90
   3  -9 -11   57.69   14.10
  -3  -9  11   56.29   13.90
   3   9 -11   66.09   16.70
   3   9 -11   53.69   15.60
  -3   9  11   44.40   13.30
  -1  -9  11  154.68   27.30
   1  -9 -11  132.49   18.50
  -1  -9  11  157.78   28.10
   1   9 -11  117.29   23.70
  -1   9  11  149.09   22.70
   1   9 -11  163.68   25.40
  -1  -9 -11  127.79   19.00
  -1  -9 -11  155.58   16.90
   1  -9  11  142.29   27.60
  -1   9 -11  109.29   22.10
  -1   9 -11  117.89   27.60
   1   9  11  137.89   20.80
   3  -9  11   20.50   14.30
  -3   9 -11   19.20   15.70
  -3   9 -11   25.20   11.70
   3   9  11   29.60    9.50
   5  -9  11   -2.60   12.10
  -5   9 -11   15.60   11.20
  -5   9 -11   11.10   17.70
   7  -9  11   62.39   25.10
  -7   9 -11   66.39   19.80
  -7   9 -11   87.79   29.10
  12 -10 -11   39.10   18.10
  12 -10 -11   27.00   18.30
  12  10 -11   31.40   18.60
  10 -10 -11   19.60   12.40
  10 -10 -11    2.20   12.70
 -10  10  11    6.30   18.50
  10  10 -11   35.10   16.30
  10  10 -11   20.00    9.80
  -8 -10  11    1.80   10.30
   8 -10 -11   -4.30   12.60
   8 -10 -11   -0.50    8.80
  -8  10  11    1.90   13.10
   8  10 -11   -6.00   10.50
   8  10 -11    7.40    9.30
  -6 -10  11   86.69   16.10
   6 -10 -11   72.99   11.30
   6 -10 -11   85.59   19.50
  -6 -10  11   49.50   14.90
  -6  10  11   48.90   16.70
   6  10 -11   84.99   19.40
   6  10 -11   76.89   19.90
  -4 -10  11   29.90   13.90
  -4 -10  11   71.09   17.20
   4 -10 -11   67.69   17.30
  -4  10  11   45.90   16.70
   4  10 -11   72.19   19.60
   4  10 -11   57.19   16.00
  -2 -10  11   17.20   12.80
   2 -10 -11    9.80   11.80
   2 -10 -11   19.80   10.60
   2  10 -11   29.90   14.50
  -2  10  11   21.20   11.60
   2  10 -11   27.40   12.40
   0 -10 -11   19.90    8.80
   0 -10  11    6.80   13.30
   0  10 -11    2.90   10.70
   0  10  11    9.50    9.50
   0  10 -11   12.00   10.60
   2 -10  11   -3.80   14.50
   2  10  11   18.50    9.40
  -2  10 -11   20.00   13.00
  -2  10 -11    1.50    9.90
   4 -10  11   93.49   29.80
  -4  10 -11   76.29   40.70
   9 -11 -11    3.50   17.50
   9 -11 -11   51.79   15.80
  -9  11  11   53.29   23.80
   9  11 -11   30.90   19.10
   9  11 -11   41.50   12.30
   7 -11 -11    0.60   13.40
   7 -11 -11  -15.60   14.40
  -7 -11  11   10.10   11.40
  -7  11  11   12.60   17.40
   7  11 -11   20.50   14.40
   7  11 -11    2.40    9.70
   5 -11 -11   44.40    8.40
  -5 -11  11   34.30   15.30
  -5  11  11   42.60   18.70
   5  11 -11   40.00   14.30
   5  11 -11   28.90   15.70
   3 -11 -11  128.29   21.60
  -3 -11  11  164.38   28.40
  -3  11  11   95.29   22.50
   3  11 -11  133.69   26.30
   3  11 -11  146.39   26.50
   1 -11 -11   44.20   13.30
  -1 -11  11   19.80   17.10
   1 -11 -11   44.80   12.30
   1  11 -11   43.30   21.20
  -1  11  11   29.10   12.90
   1  11 -11   24.50   13.80
   1 -11  11   23.10   17.30
   1  11  11   13.30    9.90
  -1  11 -11    3.80   21.80
  -1  11 -11   16.50   26.00
  18   0 -12   26.20   19.90
  18   0 -12   61.39   19.10
  16   0 -12  127.19   25.10
  14   0 -12  409.96   39.30
  12   0 -12 2092.79  121.09
 -10   0  12  761.32   54.89
  10   0 -12  790.22   54.99
   8   0 -12  471.35   34.00
  -8   0  12  480.45   37.40
   8   0 -12  434.76   36.20
  -6   0  12   20.70   10.10
   6   0 -12   18.10    7.10
   6   0 -12   14.40    7.50
   4   0 -12 1997.90  115.59
  -4   0  12 2388.46  123.89
   2   0 -12  683.43   41.10
  -2   0  12  684.83   47.10
  -2   0  12  718.03   41.90
   0   0 -12  344.47   27.80
   0   0 -12  386.86   32.60
   0   0  12  375.96   26.50
   0   0  12  418.96   32.80
   2   0  12  473.35   36.90
  -2   0 -12  470.05   30.10
   2   0  12  412.86   30.20
  -2   0 -12  461.15   38.60
  -4   0 -12  193.18   24.80
  -4   0 -12  165.48   16.50
   4   0  12  167.48   17.80
   4   0  12  184.58   23.70
   6   0  12  564.44   45.60
   6   0  12  476.75   36.40
  -6   0 -12  527.05   46.40
   8   0  12  238.98   25.90
   8   0  12  251.97   30.30
   8   0  12  273.47   33.30
  -8   0 -12  246.98   32.40
  10   0  12   54.99   21.10
  10   0  12   57.99   18.90
 -10   0 -12   27.70   16.50
  12   0  12  133.19   32.80
 -12   0 -12  100.89   27.20
  19  -1 -12   -5.30   15.00
  19  -1 -12   18.30   15.40
  19   1 -12  -13.40   15.60
  17  -1 -12   64.19   20.00
  17  -1 -12   61.99   25.10
  17   1 -12   80.69   21.10
 -15  -1  12   79.09   16.40
 -15   1  12  122.09   32.60
 -13  -1  12   15.90   11.30
  13  -1 -12   33.80   10.80
  13   1 -12   25.30   11.50
  11  -1 -12  177.98   23.50
 -11  -1  12  159.28   22.10
 -11   1  12  201.48   26.00
  11   1 -12  204.68   23.20
  -9  -1  12  898.31   55.99
   9  -1 -12  796.92   55.19
  -9   1  12  741.93   54.29
   9   1 -12  716.83   52.49
  -7  -1  12  277.77   26.80
   7  -1 -12  302.77   28.00
   7  -1 -12  334.77   24.80
   7   1 -12  291.77   25.50
  -7   1  12  278.87   28.20
   7   1 -12  305.97   27.50
  -5  -1  12   15.60    7.70
   5  -1 -12    6.20    4.10
   5  -1 -12   14.30    5.60
   5   1 -12   38.10   17.90
   5   1 -12   22.70    7.50
  -5   1  12   32.10   11.10
   3  -1 -12  859.61   48.90
  -3  -1  12  891.11   52.39
  -3  -1  12  835.22   55.89
   3   1 -12  877.31   51.89
   3   1 -12  940.41   58.09
  -3   1  12  907.31   56.99
   1  -1 -12  289.07   19.90
  -1  -1  12  245.08   25.50
  -1  -1  12  317.97   23.80
   1  -1 -12  291.47   26.60
   1   1 -12  286.67   22.40
  -1   1  12  290.67   20.60
  -1  -1 -12  260.77   18.80
   1  -1  12  267.47   22.50
  -1  -1 -12  308.77   27.90
   1  -1  12  261.97   25.80
  -1   1 -12  256.17   21.20
  -1   1 -12  266.77   27.60
   1   1  12  223.78   23.90
   1   1  12  293.87   20.40
   3  -1  12  499.65   40.40
  -3  -1 -12  537.75   31.70
  -3  -1 -12  473.85   39.90
  -3   1 -12  479.45   41.70
   3   1  12  499.05   39.00
   3   1  12  473.55   31.80
  -3   1 -12  472.05   33.20
   5  -1  12  115.89   17.10
   5  -1  12  106.09   16.70
  -5   1 -12  110.39   19.60
   5   1  12  125.29   14.40
   5   1  12   88.89   17.90
  -5   1 -12  103.49   15.70
   7  -1  12  464.65   44.10
   7  -1  12  436.66   36.50
  -7  -1 -12  432.06   42.00
   7  -1  12  463.85   41.20
   7   1  12  518.55   35.60
   7   1  12  462.75   42.60
   7   1  12  465.65   40.90
  -7   1 -12  444.76   45.30
   9  -1  12   15.20   12.60
  -9  -1 -12   15.60   10.50
   9  -1  12  -19.70   12.20
   9  -1  12   12.70   10.60
   9   1  12   13.10   15.20
   9   1  12   10.60   11.20
   9   1  12   31.00   12.00
  -9   1 -12   13.90   15.00
  11  -1  12   85.59   27.60
 -11  -1 -12   54.09   19.90
  11  -1  12   40.20   14.70
 -11   1 -12   93.49   28.60
  11   1  12   15.30   15.00
  11   1  12   44.70   16.90
  11   1  12   34.20   18.60
  18  -2 -12  137.89   32.90
  18  -2 -12  242.38   39.70
  18   2 -12  157.98   31.20
  18   2 -12  122.59   22.30
  16  -2 -12   31.00   11.50
  16   2 -12   47.30   16.00
  14  -2 -12   50.89   15.90
 -14  -2  12   74.89   18.40
  14   2 -12   49.20   12.00
 -14   2  12   98.59   23.90
  12  -2 -12  245.28   29.10
 -12  -2  12  271.67   28.90
 -12   2  12  285.97   32.60
  12   2 -12  244.98   26.50
 -10  -2  12  230.78   25.90
  10  -2 -12  274.07   28.80
 -10   2  12  241.68   29.00
  10   2 -12  291.67   27.40
  10   2 -12  301.37   28.00
  -8  -2  12  406.56   32.80
   8  -2 -12  370.66   33.10
   8   2 -12  328.07   30.00
   8   2 -12  361.56   31.10
  -6  -2  12  273.47   25.50
   6  -2 -12  229.88   24.60
   6  -2 -12  278.87   20.80
   6   2 -12  280.17   25.50
   6   2 -12  268.47   24.10
  -6   2  12  231.78   25.40
   4  -2 -12   50.19    8.00
  -4  -2  12   66.89   14.80
  -4  -2  12   61.69   12.10
   4  -2 -12   51.29   10.50
  -4   2  12   35.00    9.30
   4   2 -12   55.79   12.80
   4   2 -12   41.80   10.00
  -2  -2  12  122.99   19.10
   2  -2 -12  118.39   10.00
   2  -2 -12  138.19   20.90
  -2  -2  12  123.89   17.40
  -2   2  12  122.89   16.60
   2   2 -12   79.59   13.40
   0  -2  12   48.50   12.30
   0  -2 -12   39.30   11.80
   0  -2  12   70.99   12.70
   0  -2 -12   52.59    6.40
   0   2 -12   54.99   10.60
   0   2  12   37.60    8.90
   0   2 -12   51.99   13.90
   0   2  12   62.29    8.00
  -2  -2 -12   60.79    7.50
   2  -2  12  130.09   31.40
  -2  -2 -12   89.29   16.10
   2  -2  12   69.99   13.50
   2   2  12   60.29    9.10
  -2   2 -12   46.30    9.80
   2   2  12   84.69   16.70
  -2   2 -12   52.69   12.60
  -4  -2 -12  983.60   63.29
   4  -2  12  960.50   58.59
   4  -2  12  914.91   63.29
  -4   2 -12  926.61   56.19
   4   2  12  884.91   59.99
  -4   2 -12  914.91   66.19
   4   2  12  844.32   50.69
   6  -2  12   62.39   21.90
   6  -2  12   42.60   14.30
   6  -2  12   54.59   13.40
   6   2  12   36.00   11.20
   6   2  12   28.40    8.30
  -6   2 -12   33.50   14.10
  -6   2 -12   35.70   10.20
   8  -2  12  245.18   36.50
   8  -2  12  227.88   30.00
   8  -2  12  216.18   26.50
  -8  -2 -12  221.58   29.30
   8   2  12  215.58   29.50
   8   2  12  192.28   26.80
  -8   2 -12  192.58   33.10
   8   2  12  228.08   22.50
  10  -2  12  169.88   33.80
 -10  -2 -12  113.19   24.60
  10  -2  12  121.29   25.60
  10  -2  12  104.09   29.60
  10   2  12  146.19   31.10
  10   2  12  126.39   21.60
 -10   2 -12  122.99   27.10
  10   2  12  140.39   27.40
  12  -2  12  318.67   54.99
 -12  -2 -12  323.27   43.00
  12  -2  12  279.87   42.70
 -12   2 -12  304.27   45.10
  12   2  12  230.18   37.30
  12   2  12  304.07   35.70
  12   2  12  345.97   46.70
  19  -3 -12   60.49   22.60
  19   3 -12   30.10   17.20
  17  -3 -12  251.47   34.90
  17  -3 -12  357.26   59.19
  17   3 -12  253.07   30.80
 -15  -3  12   50.09   14.90
  15  -3 -12   62.89   16.30
 -15   3  12   40.90   25.60
  15   3 -12   70.69   16.20
 -13   3  12   38.30   16.30
  13   3 -12   36.00   13.20
  11  -3 -12  379.96   36.60
 -11  -3  12  364.56   33.70
 -11   3  12  377.66   38.40
  11   3 -12  413.86   33.70
  11   3 -12  363.26   34.50
  -9  -3  12   30.60   10.40
   9  -3 -12   17.40    7.60
   9   3 -12   39.10   11.60
   9   3 -12   23.20    6.80
  -9   3  12   14.30    7.40
  -7  -3  12  312.97   28.40
   7   3 -12  327.57   28.80
   7   3 -12  340.37   29.10
   5  -3 -12    5.80    4.60
   5  -3 -12   19.40    5.10
  -5  -3  12    8.50    5.30
  -5   3  12   10.90    5.30
   5   3 -12   10.00    5.30
   5   3 -12   20.60    8.10
  -3  -3  12  522.45   39.00
   3  -3 -12  474.15   37.80
  -3  -3  12  483.55   36.60
   3  -3 -12  507.05   28.10
   3   3 -12  547.95   37.80
  -3   3  12  526.65   39.10
   3   3 -12  514.25   39.80
   1  -3 -12   69.69    5.10
   1  -3 -12   44.20    9.60
  -1  -3  12  114.19   21.90
  -1  -3  12   62.69   13.00
  -1   3  12   60.99   13.30
   1   3 -12   55.39   11.30
   1   3 -12   47.50   10.90
   1  -3  12  252.37   23.80
   1  -3  12  210.48   24.40
  -1  -3 -12  232.58   23.80
  -1   3 -12  247.28   22.50
   1   3  12  229.28   14.10
   1   3  12  245.18   23.80
  -3  -3 -12   91.99   15.20
   3  -3  12  170.18   34.40
   3  -3  12   87.69   17.30
  -3   3 -12   73.99   16.30
   3   3  12   86.89   15.20
   3   3  12   66.59    8.40
  -3   3 -12   99.09   16.10
   5  -3  12   77.79   16.10
  -5  -3 -12   74.39   18.50
   5  -3  12   68.19   15.50
   5  -3  12  106.89   23.30
  -5   3 -12   80.69   22.30
  -5   3 -12   49.60   12.10
   5   3  12   64.59   14.60
   5   3  12   57.99    9.70
   7  -3  12  207.28   28.70
   7  -3  12  214.98   32.20
  -7  -3 -12  213.48   27.80
  -7   3 -12  255.97   34.10
   7   3  12  192.08   19.10
   7   3  12  229.98   26.80
   9  -3  12   84.79   21.30
   9  -3  12   95.39   27.20
   9  -3  12  149.39   32.10
  -9  -3 -12   90.69   20.60
   9   3  12  120.59   24.90
   9   3  12   95.49   15.60
   9   3  12   79.09   19.50
  11  -3  12   78.89   25.20
  11  -3  12   55.49   37.60
 -11  -3 -12   91.39   24.40
 -11   3 -12   68.39   26.50
  11   3  12   54.99   20.20
  11   3  12   27.10   13.70
  11   3  12   64.39   15.50
  18  -4 -12   51.89   31.40
  18   4 -12  158.88   27.70
  18   4 -12   93.99   22.90
  18   4 -12  117.29   26.80
  16  -4 -12   27.20   14.30
  16  -4 -12  -15.50   26.90
  16   4 -12   28.30   15.30
  16   4 -12   15.90    9.80
  14  -4 -12  189.68   30.90
 -14  -4  12  261.17   28.50
  14   4 -12  251.97   30.90
  14   4 -12  258.37   27.20
 -14   4  12  429.76   74.69
  12  -4 -12   42.80   13.00
  12  -4 -12   74.59   14.00
 -12  -4  12   69.39   16.80
  12   4 -12   57.49   14.50
 -12   4  12   60.39   15.90
  12   4 -12   57.49   16.50
 -10  -4  12  337.27   31.10
  10   4 -12  390.16   32.70
  10   4 -12  410.16   35.70
   8  -4 -12   88.59   17.70
  -8  -4  12   60.59   12.20
   8   4 -12   92.19   16.60
   8   4 -12   90.89   17.60
  -8   4  12   97.79   23.10
  -6  -4  12   65.79   13.80
   6  -4 -12  125.99   20.80
   6   4 -12  102.59   17.60
  -6   4  12   72.49   16.80
   6   4 -12  117.09   18.60
   4  -4 -12   18.90    4.00
   4  -4 -12   15.60    3.20
   4  -4 -12   19.40    8.70
  -4  -4  12   13.50    6.70
   4   4 -12   13.40    7.40
  -4   4  12   19.50    8.60
   4   4 -12   24.90    9.60
  -2  -4  12  649.74   43.90
   2  -4 -12  660.63   44.10
  -2  -4  12  576.64   43.80
   2   4 -12  572.94   41.80
   2   4 -12  572.34   45.60
  -2   4  12  587.94   43.20
   0  -4  12   46.80   12.90
   0  -4  12   33.60    9.40
   0  -4 -12   60.59   13.60
   0   4 -12   34.50   10.00
   0   4 -12   17.00    8.60
   0   4  12   57.39   13.40
  -2  -4 -12  132.79   18.00
   2  -4  12  101.29   19.50
   2  -4  12  160.08   23.20
  -2   4 -12  207.68   33.90
  -2   4 -12  145.29   17.50
  -4  -4 -12  201.38   23.40
   4  -4  12  231.58   25.80
   4  -4  12  190.48   26.20
   4   4  12  192.58   13.60
  -4   4 -12  220.48   23.00
  -4   4 -12  224.48   30.60
   4   4  12  210.68   22.50
   6  -4  12  240.38   29.30
  -6  -4 -12  204.48   25.10
   6  -4  12  169.38   28.70
  -6   4 -12  196.18   26.60
   6   4  12  191.18   16.20
  -6   4 -12  198.68   30.30
   6   4  12  229.08   24.60
   8  -4  12  101.99   22.70
   8  -4  12  114.09   33.20
  -8  -4 -12   55.89   14.30
   8  -4  12   62.89   17.30
  -8   4 -12   82.09   26.00
   8   4  12   84.99   19.00
   8   4  12   69.09   12.30
  -8   4 -12   82.19   18.10
   8   4  12   75.89   17.10
  10  -4  12    4.50   20.00
 -10  -4 -12   19.40   14.80
 -10   4 -12   27.20   20.90
  10   4  12   -1.60    9.10
  10   4  12   -1.90   11.60
  10   4  12   22.60   12.30
  17  -5 -12   69.69   24.60
  17   5 -12   75.59   21.80
  17   5 -12   71.79   15.90
 -15  -5  12   15.20   10.40
  15  -5 -12    1.70    9.90
  15  -5 -12   22.80   11.90
  15   5 -12    8.10   11.10
  15   5 -12   10.20    7.30
  13  -5 -12   56.79   13.00
  13  -5 -12   44.90   15.00
  13   5 -12   38.00   13.50
  13   5 -12   65.59   15.10
 -13   5  12   37.90   17.50
  11  -5 -12    6.00    6.70
  11  -5 -12   12.60    7.30
 -11  -5  12   16.70    7.70
  11   5 -12    7.70    6.40
  11   5 -12   16.70   10.40
 -11   5  12   -0.80    7.70
   9  -5 -12  176.48   16.20
  -9  -5  12  150.08   19.90
   9   5 -12  149.69   23.40
  -9   5  12  148.29   26.00
   9   5 -12  131.09   18.40
   7  -5 -12   40.10   12.70
   7  -5 -12   45.10    8.00
  -7  -5  12   55.99   12.70
   7   5 -12   37.60   11.30
  -7   5  12   44.20   12.30
   7   5 -12   33.40    9.40
  -5  -5  12  427.26   37.50
   5  -5 -12  500.35   39.10
  -5  -5  12  444.56   36.40
   5  -5 -12  488.65   26.60
   5   5 -12  507.55   38.70
   5   5 -12  476.65   38.40
  -5   5  12  436.86   38.50
  -3  -5  12  782.52   53.29
  -3  -5  12  683.53   51.39
   3  -5 -12  839.72   52.99
  -3   5  12  788.22   53.19
   3   5 -12  757.32   51.99
   3   5 -12  761.62   54.99
   1  -5 -12   30.70    9.90
  -1  -5  12   14.70    8.10
  -1  -5  12   20.60    8.90
   1   5 -12   36.80   11.10
   1   5 -12   15.30    8.70
  -1   5  12   31.30   10.50
   1  -5  12  643.94   48.00
  -1  -5 -12  563.44   41.60
   1  -5  12  572.44   44.40
  -1   5 -12  598.04   50.09
  -1   5 -12  594.54   43.10
   1   5  12  582.84   42.20
   3  -5  12  348.17   33.90
   3  -5  12  314.87   34.40
  -3  -5 -12  332.37   29.80
   3  -5  12  377.86   37.20
  -3   5 -12  363.56   38.60
  -3   5 -12  410.16   33.10
   3   5  12  342.87   29.90
   5  -5  12   21.20    9.80
   5  -5  12    6.70   18.10
   5  -5  12    9.20   11.60
  -5  -5 -12   23.00    9.90
  -5   5 -12   31.50   16.30
   5   5  12   30.20    9.00
  -5   5 -12   19.20   11.00
  -7  -5 -12   45.50   13.30
   7  -5  12   20.80   16.50
   7  -5  12   47.20   17.90
   7   5  12   36.20    7.70
  -7   5 -12  130.19   47.60
   7   5  12   32.00   11.20
  -7   5 -12   25.10   12.10
  -9  -5 -12   18.70   11.70
   9  -5  12   35.20   16.30
   9   5  12   32.30   13.30
  -9   5 -12    5.60   10.70
   9   5  12   12.00   10.90
   9   5  12   24.10    8.80
  -9   5 -12  -15.70   20.50
  11  -5  12   62.79   22.40
  11   5  12   39.80   13.70
 -11   5 -12   52.29   27.40
  11   5  12   33.90   13.40
  11   5  12   44.50   18.30
  16  -6 -12   -8.60   11.20
  16   6 -12   -5.60    7.50
  16   6 -12   10.20   13.90
  14  -6 -12   18.90   13.50
 -14  -6  12   11.30   10.40
  14  -6 -12   17.50   11.40
  14   6 -12   -5.70   10.80
  14   6 -12   10.00    7.90
  12  -6 -12   59.59   18.90
  12  -6 -12   43.40   12.40
  12   6 -12   57.89   14.20
 -12   6  12   86.79   39.50
  12   6 -12   57.49   16.20
 -10  -6  12   56.69   13.10
  10  -6 -12   59.09   12.30
  10  -6 -12   76.19   20.20
 -10   6  12   39.50   14.10
  10   6 -12   43.80   14.80
  10   6 -12   49.50   12.40
  -8  -6  12   43.90   12.00
   8  -6 -12   80.19   11.80
   8  -6 -12   80.29   17.60
   8   6 -12   45.70   11.80
  -8   6  12  115.79   22.80
   8   6 -12   74.89   16.20
   6  -6 -12  150.78   12.00
   6  -6 -12  177.78   27.60
  -6  -6  12  131.99   18.20
  -6   6  12   92.69   17.10
   6   6 -12  143.29   22.90
   6   6 -12   98.89   16.70
   4  -6 -12   39.90   11.00
  -4  -6  12   38.50   12.40
  -4   6  12   33.10   10.80
   4   6 -12   21.80    8.20
   4   6 -12   25.30    9.80
  -2  -6  12  663.33   48.80
   2  -6 -12  709.63   47.40
  -2  -6  12  593.44   48.10
  -2   6  12  659.93   47.50
   2   6 -12  640.44   47.50
   2   6 -12  654.33   51.69
   0  -6  12  539.45   44.80
   0  -6 -12  591.04   41.30
   0   6  12  562.24   41.10
   0   6 -12  575.74   48.70
   0   6 -12  518.65   42.70
  -2  -6 -12   50.19   12.10
   2  -6  12   34.60   11.00
   2  -6  12   33.80   14.00
   2  -6  12   31.80   13.70
   2   6  12   39.40   11.40
   4  -6  12   89.29   18.90
   4  -6  12  123.29   23.90
   4  -6  12  103.09   22.40
  -4  -6 -12  112.89   19.10
  -4   6 -12  122.79   25.40
   4   6  12  124.79   19.50
  -4   6 -12  119.39   20.40
   6  -6  12   20.10   12.10
   6   6  12   21.90    9.80
  -6   6 -12   11.00    9.30
  -6   6 -12   20.10   17.50
  -8  -6 -12   36.00   13.20
   8  -6  12   39.10   15.40
   8   6  12   43.70    8.40
   8   6  12   48.30    7.90
   8   6  12   42.60   11.60
  -8   6 -12   45.90   14.90
   8   6  12   71.49   15.50
  -8   6 -12  106.49   31.50
 -10  -6 -12   21.10   13.90
  10  -6  12   40.50   26.10
 -10   6 -12   42.70   22.50
  10   6  12   36.00   10.40
  10   6  12   23.20   11.20
  10   6  12   35.70   14.70
 -10   6 -12   44.50   16.20
  15  -7 -12   42.50   19.20
 -15  -7  12   63.79   14.20
  15   7 -12   59.69   13.10
  15   7 -12   39.20   17.90
  13  -7 -12    1.60   11.70
 -13   7  12  -15.60   14.60
  13   7 -12    6.80    6.80
  13   7 -12    0.00   11.00
  11  -7 -12   54.49   12.40
  11  -7 -12   21.20   10.50
  11   7 -12   31.20   10.10
  11   7 -12   30.70   13.20
 -11   7  12   33.20   16.10
   9  -7 -12   45.90   15.70
  -9  -7  12   40.90   11.90
   9  -7 -12   57.69   17.60
  -9   7  12   30.20   13.20
   9   7 -12   33.50   10.50
   9   7 -12   42.80   15.90
   7  -7 -12   72.29   10.90
  -7  -7  12   72.79   15.90
   7  -7 -12   56.29   14.80
   7   7 -12   60.69   17.10
  -7   7  12   83.69   19.40
   7   7 -12   76.99   17.30
   5  -7 -12   40.00   13.20
   5  -7 -12   28.90    5.00
  -5  -7  12   17.80    8.90
   5   7 -12   47.10   20.60
  -5   7  12   14.00    9.30
   5   7 -12   25.10   10.20
  -3  -7  12  219.78   29.10
   3  -7 -12  279.67   27.40
   3   7 -12  289.87   31.20
  -3   7  12  277.37   28.80
  -1  -7  12   85.09   18.80
   1  -7 -12   58.69   12.70
  -1   7  12   48.50   11.80
   1   7 -12   42.10   12.00
   1   7 -12   46.50   14.10
   1  -7  12  121.99   23.50
  -1  -7 -12  150.28   18.00
   1   7  12   93.39   16.70
  -1   7 -12  140.79   27.30
  -1   7 -12  153.68   23.60
   3  -7  12   19.40   10.70
  -3  -7 -12   69.09   20.50
   3  -7  12   29.50   14.40
   3  -7  12   27.40   13.10
  -3   7 -12   38.40   13.90
  -3   7 -12   44.90   17.40
   3   7  12   25.50    8.90
  -5  -7 -12   72.49   15.00
   5  -7  12   58.89   16.30
   5   7  12   76.69   14.50
  -5   7 -12   90.29   17.90
  -5   7 -12   55.69   21.30
   7  -7  12   12.20   13.70
  -7   7 -12   34.50   17.40
   7   7  12   47.40   13.30
  -7   7 -12   37.20   13.70
   7   7  12   40.40   10.80
   9  -7  12  198.28   47.60
   9   7  12  117.49   11.20
   9   7  12  127.79   17.90
   9   7  12  132.49   11.80
  -9   7 -12  105.89   23.50
   9   7  12  157.88   22.40
  -9   7 -12  113.79   33.30
  14  -8 -12    3.70   22.60
  14  -8 -12   -3.60   11.40
  14   8 -12   13.30    8.80
  14   8 -12    1.00   16.20
  12  -8 -12   16.80   11.30
  12  -8 -12   36.00   17.10
  12   8 -12   42.30   11.70
 -12   8  12    3.30   15.30
  12   8 -12   21.10   14.50
  10  -8 -12   80.89   19.10
  10  -8 -12  105.69   16.50
  10   8 -12   71.19   19.00
 -10   8  12   70.49   20.10
  10   8 -12   90.89   16.60
   8  -8 -12   -0.90    5.60
   8  -8 -12    2.80    8.30
   8   8 -12   12.00    9.90
  -8   8  12    8.40   12.20
   8   8 -12  -20.70    9.40
   6  -8 -12  245.38   28.90
   6  -8 -12  208.38   16.50
   6   8 -12  211.88   26.80
   6   8 -12  191.58   28.00
  -4  -8  12    0.20   10.10
   4  -8 -12    1.60    7.80
  -4  -8  12   -4.50   11.90
  -4  -8  12   13.50   14.00
   4   8 -12    0.40    8.60
   4   8 -12    8.80    9.90
  -4   8  12   18.90    9.90
   2  -8 -12  132.99   22.50
  -2  -8  12  129.59   23.90
  -2  -8  12  135.19   23.60
   2   8 -12   85.49   18.20
   2   8 -12   84.19   18.00
  -2   8  12  110.89   20.50
   0  -8 -12   24.30    9.60
   0  -8  12    9.30    9.40
   0  -8  12   26.00   14.70
   0  -8  12   27.10   11.90
   0   8 -12   32.50   13.70
   0   8  12   21.90    9.20
   0   8 -12   30.60   12.80
   2  -8  12   10.00   12.30
  -2   8 -12   32.80   13.70
  -2   8 -12   38.30   12.60
  -4  -8 -12   28.40    9.10
   4  -8  12   15.20   20.00
  -4   8 -12    6.80   10.40
  -4   8 -12   43.10   13.80
   4   8  12   19.70    8.30
   6  -8  12   -6.50   14.30
   6   8  12    8.20    7.90
  -6   8 -12   13.80   17.30
  -6   8 -12   14.20   11.30
   8  -8  12    4.40   18.30
  -8   8 -12   26.60   24.00
  -8   8 -12   35.20   15.50
  13  -9 -12   46.40   17.40
  13  -9 -12   24.90   16.90
  13   9 -12   53.19   13.20
  13   9 -12   39.10   36.20
  11  -9 -12   22.60   21.40
 -11  -9  12   26.90   10.40
  11  -9 -12   -7.90   10.80
  11   9 -12   18.70    9.70
 -11   9  12   37.50   20.10
  11   9 -12    1.00   13.10
  -9  -9  12  253.77   26.80
   9  -9 -12  293.37   26.00
   9  -9 -12  304.67   36.40
  -9  -9  12  193.38   34.40
   9   9 -12  243.28   34.20
  -9   9  12  281.27   40.60
   9   9 -12  263.57   28.50
  -7  -9  12   26.50   11.80
   7  -9 -12   28.80    7.70
   7  -9 -12   23.40   13.10
  -7  -9  12   42.10   12.30
   7   9 -12   37.80   14.60
   7   9 -12   75.09   18.40
  -7   9  12   29.00   15.20
  -5  -9  12  102.09   18.70
   5  -9 -12  118.59   22.00
   5  -9 -12  115.39   25.90
  -5  -9  12   97.89   19.00
   5   9 -12  128.39   24.00
   5   9 -12   75.99   18.40
  -5   9  12   99.59   20.10
  -3  -9  12   51.19   15.00
  -3  -9  12   61.49   16.60
   3  -9 -12   60.09   14.30
   3   9 -12   78.29   19.10
   3   9 -12   63.49   16.60
  -3   9  12   48.60   14.60
  -1  -9  12  257.17   38.30
   1  -9 -12  241.88   24.90
   1   9 -12  256.67   30.40
  -1   9  12  265.77   28.30
   1   9 -12  272.57   35.50
   1  -9  12   90.79   22.80
  -1  -9 -12   90.49   15.00
  -1   9 -12   57.49   16.50
  -1   9 -12   84.49   19.00
   1   9  12   88.79   24.30
   3  -9  12   52.69   18.40
  -3   9 -12   55.79   17.00
   3   9  12   90.59   15.20
   5  -9  12   44.90   22.20
  -5   9 -12   45.40   23.40
  10 -10 -12  171.88   23.60
  10 -10 -12  217.98   36.80
 -10  10  12  141.79   39.00
  10  10 -12  225.38   35.00
  10  10 -12  115.29   19.80
   8 -10 -12   94.89   21.40
  -8 -10  12  140.29   21.00
   8  10 -12  145.69   28.60
  -8  10  12   67.29   23.00
   8  10 -12   99.29   20.10
   6 -10 -12   71.29   10.00
  -6 -10  12  113.19   21.30
   6 -10 -12   96.99   20.60
   6  10 -12   69.89   19.80
   6  10 -12   74.79   20.30
  -6  10  12   62.99   21.10
   4 -10 -12  140.59   23.30
  -4 -10  12  168.48   28.30
   4  10 -12  166.48   28.20
  -4  10  12  115.59   23.80
   4  10 -12  160.28   30.30
   2 -10 -12   61.29   14.50
  -2 -10  12   61.59   17.20
   2 -10 -12   67.79   16.80
   2  10 -12   54.99   18.00
  -2  10  12   79.99   16.80
   0 -10  12   16.10   16.60
   0 -10 -12   24.30   11.90
   0 -10 -12   19.80    9.00
   0  10 -12    9.30   11.70
   2 -10  12  146.29   30.90
   2  10  12  110.69   16.40
  -2  10 -12   66.49   18.60
  -2  10 -12   86.79   22.10
   4 -10  12   90.09   28.50
  -4  10 -12  158.68   35.90
  -4  10 -12  118.89   26.00
   7 -11 -12   64.99   12.60
   7 -11 -12  101.39   23.90
  -7  11  12   79.49   24.00
   7  11 -12   97.49   20.20
  -5 -11  12   27.90   16.90
   5  11 -12   58.09   18.10
  -5  11  12   27.40   18.10
   5  11 -12   55.69   20.30
   3 -11 -12   30.80   13.50
   3  11 -12   55.59   21.10
  -3  11  12   43.30   16.20
   3  11 -12   41.90   19.20
   1 -11 -12   46.20   12.70
  -1 -11  12   74.09   22.10
  -1  11  12   68.69   18.20
   1  11 -12   38.00   20.80
   1  11 -12   46.80   19.40
   1 -11  12  110.19   31.30
  -1  11 -12  116.89   23.80
  -1  11 -12   98.09   24.60
   1  11  12   92.19   16.90
  18   0 -13  -28.60   15.80
  18   0 -13    5.00   11.20
  16   0 -13   -6.90    8.40
  14   0 -13   -1.70    6.90
  12   0 -13   -3.00    5.00
  10   0 -13    5.90    4.80
 -10   0  13   -4.40    4.50
  -8   0  13    2.70    6.60
   8   0 -13  -20.90    9.40
   8   0 -13    0.60    4.30
   6   0 -13    3.00    5.20
   6   0 -13    2.90    4.70
  -6   0  13    1.40    5.70
  -4   0  13    3.80    8.40
   4   0 -13    1.70   10.30
   4   0 -13    5.90    4.50
   2   0 -13   -0.10    3.60
  -2   0  13    0.20    3.70
   2   0 -13   -1.30    2.60
  -2   0  13    2.90    3.70
   0   0 -13    9.10    7.10
   0   0  13    1.50    3.90
   0   0  13    7.60    5.90
   0   0 -13    3.10    3.80
   2   0  13    2.20    4.70
  -2   0 -13   -9.40    5.50
   2   0  13   -3.60    3.80
  -2   0 -13   -3.30    3.50
   4   0  13    8.40    6.80
   4   0  13   -1.50    6.50
  -4   0 -13    3.80    4.60
  -4   0 -13    1.30    6.40
  -6   0 -13   -4.50    8.90
   6   0  13   16.20    9.80
   6   0  13    9.10    6.30
   8   0  13    1.10    9.60
   8   0  13   -2.20   14.20
  -8   0 -13   11.80   11.10
   8   0  13    9.10    9.20
  10   0  13   -4.90   11.00
  10   0  13  -29.70   12.40
  10   0  13   -1.30   18.80
 -10   0 -13   24.00   14.80
  12   0  13   51.79   28.10
 -12   0 -13   -7.40   19.40
  12   0  13   10.60   16.80
  19  -1 -13   40.30   19.70
  19  -1 -13   39.00   32.20
  17  -1 -13    8.60   12.90
  17   1 -13   42.20   15.50
 -15  -1  13   37.60   14.60
  15  -1 -13   52.09   16.30
  15   1 -13   49.60   14.20
 -15   1  13   44.80   18.20
  13  -1 -13   18.20   16.70
  13   1 -13    5.50    8.90
  11  -1 -13  967.20   67.99
 -11  -1  13  946.51   67.89
 -11   1  13 1065.19   70.29
  11   1 -13 1025.30   67.09
  -9  -1  13  176.18   22.10
   9  -1 -13  204.38   23.40
  -9   1  13  189.08   23.60
   9   1 -13  199.58   22.60
   9   1 -13  175.98   21.10
  -7  -1  13   75.59   16.10
   7  -1 -13   89.49   18.30
   7  -1 -13   88.09   13.80
   7   1 -13   73.69   14.80
  -7   1  13   61.29   12.80
   7   1 -13   71.39   12.90
  -5  -1  13   56.09   12.20
   5  -1 -13   32.90    9.20
   5   1 -13   63.79   11.30
   5   1 -13   45.80   10.50
  -3  -1  13   15.40    9.50
  -3  -1  13   10.60    5.40
   3  -1 -13   15.00    8.30
   3  -1 -13   14.10    5.00
  -3   1  13    3.30    5.30
   3   1 -13    9.70    5.30
   3   1 -13    7.20    5.30
  -1  -1  13   83.59   13.40
   1  -1 -13   94.49   18.40
   1  -1 -13   73.39   10.30
  -1  -1  13   93.79   18.70
  -1   1  13  114.79   19.90
  -1   1  13   90.39   10.60
   1   1 -13  101.09   19.20
   1   1 -13   87.79   13.60
   1  -1  13   53.09   11.10
  -1  -1 -13   22.20    9.60
  -1  -1 -13   39.00    7.50
   1  -1  13   25.30    7.50
  -1   1 -13   36.90    8.50
   1   1  13   26.70    7.00
   1   1  13   36.70   11.10
  -1   1 -13   29.20   11.20
   3  -1  13  383.86   34.70
  -3  -1 -13  342.47   24.50
   3  -1  13  345.87   28.40
  -3  -1 -13  353.16   34.20
  -3   1 -13  334.17   26.90
  -3   1 -13  415.96   38.00
   3   1  13  318.87   25.10
   3   1  13  363.06   33.10
   5  -1  13  378.36   37.20
  -5  -1 -13  348.47   35.70
   5  -1  13  336.17   29.90
   5   1  13  364.36   35.10
   5   1  13  313.37   27.10
  -5   1 -13  382.66   29.20
  -5   1 -13  361.46   37.90
   7  -1  13   -6.60   10.40
   7  -1  13   13.20    9.40
   7  -1  13    5.80    8.70
  -7  -1 -13    1.60    8.70
   7   1  13   -1.00   10.20
  -7   1 -13    4.70   13.10
   7   1  13   -9.60    7.90
   7   1  13    0.50    6.80
  -9  -1 -13    2.70   10.70
   9  -1  13   18.50   11.30
   9  -1  13   -0.50   16.30
   9  -1  13   -9.30   11.80
   9   1  13   -2.40   10.00
  -9   1 -13   -1.80   10.80
   9   1  13   -9.60   15.40
   9   1  13    5.30    9.70
  11  -1  13   20.90   26.50
 -11  -1 -13    7.00   17.40
  11   1  13   31.40   21.80
 -11   1 -13   46.50   24.80
  11   1  13   25.00   16.00
  11   1  13   26.00   13.90
  18  -2 -13    0.50   17.20
  18  -2 -13   20.90   13.40
  18   2 -13   -3.80    9.20
  16  -2 -13   95.99   23.10
  16   2 -13   82.09   19.30
  14  -2 -13   77.79   21.70
 -14  -2  13   55.99   15.70
 -14   2  13   57.59   16.80
  14   2 -13   89.09   20.70
  12  -2 -13   70.29   17.80
 -12  -2  13   48.40   13.40
  12   2 -13   49.40   10.90
  12   2 -13   74.29   17.20
 -12   2  13   51.39   15.80
  10  -2 -13  165.68   22.70
 -10  -2  13  177.28   27.50
  10   2 -13  129.69   21.00
  10   2 -13  160.98   25.70
   8  -2 -13  125.29   25.70
  -8  -2  13   67.79   15.70
   8   2 -13   70.19   15.50
  -8   2  13   66.99   16.40
   8   2 -13   66.99   13.80
  -6  -2  13  195.88   23.00
   6  -2 -13  220.88   23.70
   6   2 -13  193.58   21.00
  -6   2  13  270.57   28.80
   4  -2 -13   63.49   12.90
   4  -2 -13   90.59   10.10
   4   2 -13   74.59   13.20
  -4   2  13   61.59   10.90
   2  -2 -13   43.90   13.00
   2  -2 -13   33.80    5.90
  -2  -2  13   52.79   13.70
   2   2 -13   37.50   12.20
   2   2 -13   50.59   10.70
  -2   2  13   23.80    8.00
   0  -2  13    9.40    5.80
   0  -2 -13   18.20    4.40
   0  -2 -13   18.40    9.00
   0  -2  13    6.50    7.10
   0   2 -13    5.60    6.00
   0   2 -13    8.50    5.50
   0   2  13   15.90    8.20
   0   2  13    7.20    3.70
  -2  -2 -13  387.76   24.30
  -2  -2 -13  401.16   34.80
   2  -2  13  385.46   31.60
   2  -2  13  394.56   36.00
   2   2  13  389.86   33.70
  -2   2 -13  437.06   39.30
  -2   2 -13  389.06   30.10
   2   2  13  370.56   25.10
   4  -2  13  155.88   22.10
   4  -2  13  145.79   25.50
  -4  -2 -13  184.98   29.00
  -4   2 -13  196.38   33.40
   4   2  13  113.49   21.60
   4   2  13  133.49   14.40
  -4   2 -13  121.59   18.30
   6  -2  13   77.39   20.20
   6  -2  13   34.30   13.30
   6  -2  13   65.39   15.80
  -6  -2 -13   58.79   15.60
   6   2  13   58.29   11.10
  -6   2 -13   61.49   13.10
   6   2  13   75.89   19.00
  -6   2 -13   52.09   17.90
   8  -2  13   73.59   18.30
  -8  -2 -13   91.39   23.70
   8  -2  13   70.19   22.10
   8  -2  13   44.80   13.60
   8   2  13   87.29   15.60
   8   2  13   77.59   17.90
   8   2  13   81.09   20.60
  -8   2 -13   74.99   18.50
  10  -2  13  -19.80   22.40
  10  -2  13   -2.60    9.00
 -10  -2 -13   32.70   15.40
  10   2  13    4.10   12.30
 -10   2 -13   29.80   23.40
  10   2  13    7.00   12.20
  10   2  13   25.90   19.30
  19   3 -13  -29.90   19.00
  17  -3 -13    3.00   18.00
  17  -3 -13   12.80   12.70
  17   3 -13   -3.10    9.40
  15  -3 -13   96.09   28.00
 -15  -3  13   61.19   18.00
  15   3 -13   35.60   15.20
  15   3 -13   35.90   11.90
  13  -3 -13   30.90   13.40
  13   3 -13   31.00   12.30
  13   3 -13   12.40    7.20
 -13   3  13   12.90   10.80
 -11  -3  13  582.14   44.20
  11  -3 -13  530.75   45.80
 -11   3  13  518.55   47.30
  11   3 -13  498.45   42.80
  11   3 -13  539.65   42.20
   9  -3 -13  291.37   43.00
   9   3 -13  173.18   21.80
   9   3 -13  186.88   21.80
  -9   3  13  194.68   30.40
  -7  -3  13  241.18   25.10
   7  -3 -13  233.98   25.70
  -7   3  13  264.87   28.40
   7   3 -13  215.88   24.00
   7   3 -13  240.58   24.80
   5  -3 -13   16.50    5.50
   5  -3 -13   42.60   13.20
  -5  -3  13   22.20    8.30
  -5   3  13   30.50   11.30
   5   3 -13   32.80   10.40
   5   3 -13   32.00   11.20
  -3  -3  13  271.37   27.00
   3  -3 -13  239.68   25.80
  -3  -3  13  280.37   25.90
   3  -3 -13  288.17   17.70
   3   3 -13  315.77   29.80
  -3   3  13  284.37   27.90
   3   3 -13  302.77   26.20
   1  -3 -13  216.38   23.90
   1  -3 -13  236.58   13.50
  -1  -3  13  231.88   25.00
  -1  -3  13  227.88   23.10
   1   3 -13  242.48   27.00
  -1   3  13  236.18   24.80
   1   3 -13  237.08   22.60
   1  -3  13   52.19   11.40
  -1  -3 -13   44.40   10.90
   1  -3  13   44.30   12.00
   1   3  13   69.89   14.20
  -1   3 -13   72.69   13.60
  -1   3 -13   74.49   16.40
   3  -3  13  559.24   40.50
   3  -3  13  533.65   44.10
  -3  -3 -13  505.35   41.20
  -3   3 -13  505.75   37.60
   3   3  13  488.05   29.60
  -3   3 -13  511.95   46.40
   3   3  13  484.55   39.70
   5  -3  13   29.70   14.30
   5  -3  13   56.09   27.30
  -5  -3 -13   52.29   16.80
   5  -3  13   37.80   12.50
   5   3  13   69.39   17.60
  -5   3 -13   46.00   11.90
   5   3  13   57.69    9.50
   7  -3  13   -1.80   10.80
  -7  -3 -13    9.40   10.20
   7  -3  13   -0.40    9.20
   7  -3  13   14.80   15.20
  -7   3 -13   20.70    9.70
   7   3  13   18.70    8.20
   7   3  13   22.40   11.20
  -7   3 -13   24.20   14.10
   9  -3  13  257.57   34.60
   9  -3  13  233.98   37.50
  -9  -3 -13  170.28   27.70
  -9   3 -13  118.39   25.70
   9   3  13  174.78   21.50
   9   3  13  194.58   32.30
   9   3  13  152.18   26.00
  11  -3  13   27.30   19.00
  11   3  13   33.90   16.10
 -11   3 -13    9.80   21.90
  11   3  13   42.70   17.30
  11   3  13   24.30   14.10
  18  -4 -13  152.68   32.70
  18   4 -13  117.99   22.40
  18   4 -13  131.19   27.70
  16  -4 -13   25.50   11.20
  16   4 -13   19.50   11.00
  16   4 -13   25.20   13.60
 -14  -4  13   25.70   11.00
  14  -4 -13   12.50   11.10
  14   4 -13   27.70   10.10
  14   4 -13   48.10   15.80
 -14   4  13   41.10   17.80
  12  -4 -13  278.57   33.00
  12   4 -13  285.37   35.40
  12   4 -13  311.57   32.10
 -12   4  13  248.68   33.60
  10  -4 -13  469.25   42.10
 -10  -4  13  485.55   39.00
  10   4 -13  482.85   40.10
  10   4 -13  432.16   36.70
  -8  -4  13   42.10   13.30
   8  -4 -13   28.60    9.50
   8   4 -13   33.20   10.70
  -8   4  13   15.00    8.80
   8   4 -13   28.20   10.30
   6  -4 -13   38.30    7.90
  -6  -4  13   67.69   15.50
   6  -4 -13   43.60   10.80
   6   4 -13   72.39   14.60
   6   4 -13   83.69   17.20
  -4  -4  13  264.67   26.70
  -4  -4  13  311.87   28.90
   4  -4 -13  280.27   27.50
   4  -4 -13  285.77   17.20
   4   4 -13  276.57   26.40
   4   4 -13  275.17   28.50
  -4   4  13  261.97   28.00
   2  -4 -13  645.44   63.69
  -2  -4  13  668.03   48.80
   2   4 -13  632.44   45.80
   2   4 -13  722.83   52.29
  -2   4  13  657.83   47.50
   0  -4  13  203.38   23.70
   0  -4  13  159.18   25.50
   0  -4 -13  173.68   20.70
   0   4 -13  170.28   19.90
   0   4 -13  183.58   25.30
   0   4  13  158.58   20.00
  -2  -4 -13  360.76   31.90
   2  -4  13  324.87   31.90
   2  -4  13  346.97   34.30
   2   4  13  345.87   30.70
  -2   4 -13  339.57   37.00
  -2   4 -13  341.67   29.90
   4  -4  13  536.25   44.30
  -4  -4 -13  509.25   42.40
   4  -4  13  610.04   49.30
   4  -4  13  552.84   48.10
  -4   4 -13  511.65   49.80
  -4   4 -13  600.04   42.30
   4   4  13  528.15   29.80
   4   4  13  554.14   42.60
   6  -4  13   81.49   18.70
  -6  -4 -13  120.29   23.40
   6  -4  13  105.19   25.50
   6  -4  13  101.69   23.20
  -6   4 -13  135.19   21.50
   6   4  13   99.09   18.30
  -6   4 -13  118.49   27.70
   6   4  13   91.19   11.30
   8  -4  13    6.30   10.50
   8  -4  13  -27.70   15.20
  -8  -4 -13   -2.50    9.80
   8   4  13    4.00    7.20
   8   4  13   -2.50    9.50
  -8   4 -13    6.50   15.10
   8   4  13   -0.20    9.60
  -8   4 -13   -0.90    9.60
 -10  -4 -13   51.99   20.60
  10  -4  13   49.60   24.20
  10   4  13   83.49   19.60
  10   4  13   62.09   14.80
  10   4  13   90.69   22.40
 -10   4 -13   82.09   29.70
  17  -5 -13   96.79   25.20
  17   5 -13   77.59   16.00
  15  -5 -13  154.08   30.80
  15  -5 -13  116.69   20.90
  15   5 -13  145.89   27.00
  15   5 -13   92.39   18.50
  13  -5 -13  240.48   26.80
 -13  -5  13  316.77   31.50
  13   5 -13  340.37   30.80
  13   5 -13  286.47   32.50
  11  -5 -13  165.48   17.90
  11  -5 -13   98.59   19.70
 -11   5  13  267.57   46.20
  11   5 -13  149.79   24.70
   9  -5 -13  227.78   18.90
   9  -5 -13  185.18   26.20
  -9  -5  13  207.28   23.80
   9   5 -13  200.38   28.70
   9   5 -13  227.88   24.30
  -9   5  13  202.98   32.80
  -7  -5  13   96.69   18.90
   7  -5 -13  134.29   24.20
   7  -5 -13   76.29    9.70
  -7   5  13  110.09   21.10
   7   5 -13   83.69   17.50
  -5  -5  13  195.88   22.80
   5  -5 -13  197.48   12.80
   5  -5 -13  188.18   22.90
   5  -5 -13  179.68   13.30
  -5  -5  13  205.38   25.20
  -5   5  13  184.28   27.70
   5   5 -13  164.98   24.00
   5   5 -13  172.88   22.50
  -3  -5  13  100.99   18.10
   3  -5 -13   69.59   13.60
  -3  -5  13   83.09   17.40
   3   5 -13   89.89   20.00
   3   5 -13  125.49   20.90
  -3   5  13   85.59   17.10
  -1  -5  13  137.19   22.00
   1  -5 -13  181.28   20.80
  -1  -5  13  170.38   26.90
   1   5 -13  180.48   24.30
   1   5 -13  157.28   26.30
  -1   5  13  143.19   19.90
   1  -5  13  305.47   32.60
   1  -5  13  306.37   31.10
  -1  -5 -13  307.27   28.70
  -1   5 -13  258.67   33.20
  -1   5 -13  319.97   29.40
   1   5  13  330.57   29.30
  -3  -5 -13   93.39   17.90
   3  -5  13   96.49   18.90
   3  -5  13   77.59   19.50
   3  -5  13  129.59   22.40
   3   5  13   79.89   15.40
  -3   5 -13   55.49   30.40
   5  -5  13  138.29   26.10
  -5  -5 -13  195.18   23.50
   5  -5  13  156.98   29.00
  -5   5 -13  200.28   34.40
   5   5  13  134.19   20.70
  -5   5 -13  152.78   23.60
   7  -5  13   15.80   14.60
  -7   5 -13   26.50   12.30
   7   5  13   26.30    6.20
   7   5  13   19.50   10.70
  -7   5 -13   27.50   14.50
  -9  -5 -13   61.59   17.60
   9  -5  13   40.40   21.40
  -9   5 -13   42.00   14.50
   9   5  13   17.10   11.60
  -9   5 -13   43.80   20.60
   9   5  13   21.00    9.20
   9   5  13    8.50   13.20
  16  -6 -13   96.39   22.40
  16   6 -13  166.28   22.30
  16   6 -13  152.78   44.40
 -14  -6  13   16.50   11.80
  14  -6 -13    1.90   10.20
  14  -6 -13   -6.30    9.40
  14   6 -13    9.50   11.70
  14   6 -13    0.30    6.70
 -12  -6  13  117.99   25.50
  12  -6 -13  133.59   19.00
  12   6 -13  133.59   22.00
  12   6 -13  122.99   23.90
 -12   6  13  103.79   26.50
  10  -6 -13   29.50    8.90
  10  -6 -13    7.70    9.40
  10   6 -13   24.20   11.40
 -10   6  13   44.10   15.30
  10   6 -13   34.20   13.00
   8  -6 -13   64.79   17.40
   8  -6 -13   53.59    9.50
  -8  -6  13   56.09   12.80
  -8   6  13   49.90   16.90
   8   6 -13   45.20   12.20
   8   6 -13   69.79   16.90
   6  -6 -13   47.90   13.40
   6  -6 -13   39.80    6.70
  -6  -6  13   35.10    9.80
  -6   6  13   30.40   14.10
   6   6 -13   47.30   13.10
   6   6 -13   41.70   12.90
   4  -6 -13  425.76   36.40
  -4  -6  13  382.36   41.70
  -4  -6  13  440.06   36.60
  -4   6  13  371.56   35.90
   4   6 -13  446.76   39.00
   4   6 -13  430.06   37.10
  -2  -6  13  151.18   26.00
   2  -6 -13  185.18   21.70
   2   6 -13  201.08   26.30
   2   6 -13  196.48   23.70
  -2   6  13  163.38   21.80
   0  -6 -13  343.27   30.00
   0  -6  13  339.17   34.00
   0   6 -13  259.17   51.39
   0   6  13  311.47   29.40
   2  -6  13   28.30   12.70
  -2  -6 -13   39.50   11.30
   2  -6  13   29.50   12.50
   2  -6  13   40.50   15.50
  -2   6 -13   38.30   11.80
  -2   6 -13   41.70   16.20
   2   6  13   22.50    9.20
   4  -6  13   39.40   15.80
   4  -6  13   53.89   27.00
   4  -6  13   36.00   15.50
  -4  -6 -13   37.70   10.90
  -4   6 -13   16.40    9.60
  -4   6 -13   22.10   14.30
   4   6  13   49.20   12.30
   6  -6  13   30.00   15.90
  -6  -6 -13   35.80   13.50
   6   6  13   35.40   12.00
  -6   6 -13   61.09   25.70
  -6   6 -13   23.70   11.30
  -8  -6 -13   13.10   13.60
   8  -6  13   39.90   17.20
  -8   6 -13   71.79   35.40
   8   6  13   58.39   16.30
  -8   6 -13   63.79   16.50
   8   6  13   37.70    6.30
   8   6  13   34.40    6.70
   8   6  13   36.20   10.90
  15  -7 -13    9.90   13.70
  15   7 -13    3.00   23.60
  15   7 -13    0.90    8.40
  13  -7 -13   61.59   16.60
 -13  -7  13   91.29   17.60
  13   7 -13  119.09   23.90
 -13   7  13   76.19   26.10
  13   7 -13   84.89   16.30
  11  -7 -13   35.40   10.50
  11  -7 -13   20.90   12.40
 -11  -7  13   45.80   13.70
 -11   7  13   34.00   14.80
  11   7 -13   49.20   15.70
  11   7 -13   57.09   13.80
   9  -7 -13   57.69   17.40
   9  -7 -13   74.29   12.20
  -9   7  13   53.99   17.00
   9   7 -13   37.80   14.50
   9   7 -13   59.79   13.70
   7  -7 -13   84.49   20.60
   7  -7 -13   69.19   10.00
   7   7 -13   45.40   13.10
  -7   7  13   69.39   20.00
   5  -7 -13  132.79   23.90
   5   7 -13   94.29   20.20
   5   7 -13  137.39   25.30
  -5   7  13  110.19   21.30
   3  -7 -13   17.40    9.20
  -3   7  13   17.40    8.60
   3   7 -13    7.30    9.60
   3   7 -13   23.10   10.20
   1  -7 -13   71.49   14.20
  -1  -7  13   93.49   20.00
   1   7 -13   93.99   18.90
  -1   7  13   83.19   15.50
   1   7 -13   79.69   19.00
   1  -7  13   14.80    9.90
   1  -7  13   39.00   14.40
  -1  -7 -13   30.50    9.80
  -1   7 -13   21.10   11.30
  -1   7 -13   38.80   12.90
   1   7  13   23.40   10.00
  -3  -7 -13   31.20   10.70
   3  -7  13   15.20    9.40
  -3   7 -13   27.10   13.60
  -3   7 -13   25.80   15.40
   3   7  13   27.00    9.80
   5  -7  13    9.80   12.20
  -5  -7 -13   12.80    8.80
  -5   7 -13   -5.90    8.90
  -5   7 -13   19.50   14.00
   5   7  13    7.50    8.30
   7  -7  13   28.40   17.30
  -7  -7 -13   47.40   12.90
  -7   7 -13   67.69   18.30
   7   7  13   33.90   11.40
   7   7  13   36.70   13.70
  -7   7 -13   40.80   19.80
  14  -8 -13   80.09   22.50
  14  -8 -13   90.39   21.40
 -14  -8  13   96.39   16.40
  14   8 -13  103.39   18.70
  14   8 -13   47.40   27.40
  12  -8 -13   82.29   21.80
  12  -8 -13  101.79   17.80
 -12  -8  13   93.59   17.70
  12   8 -13   60.59   18.40
 -12   8  13   78.39   25.00
  12   8 -13   90.89   17.40
  10  -8 -13   73.59   13.60
  10  -8 -13   36.50   15.40
 -10  -8  13   72.29   15.10
  10   8 -13   68.69   19.30
  10   8 -13   55.69   13.60
 -10   8  13  102.59   23.80
   8  -8 -13   84.09   12.60
  -8  -8  13   65.09   14.40
   8  -8 -13  102.29   23.30
   8   8 -13   95.69   22.40
   8   8 -13   91.39   20.60
  -8   8  13   50.99   18.00
  -6  -8  13   63.29   15.60
   6  -8 -13   47.80    7.00
   6  -8 -13   35.80   14.10
   6   8 -13   68.89   17.30
  -6   8  13   67.69   19.20
   6   8 -13   62.09   16.70
  -4  -8  13  250.67   34.20
  -4  -8  13  204.78   26.40
   4  -8 -13  268.57   29.00
   4   8 -13  280.37   32.20
  -4   8  13  238.48   29.50
   4   8 -13  237.88   28.20
  -2  -8  13   19.10   15.60
  -2  -8  13    0.90    9.70
   2  -8 -13   17.90    9.10
  -2  -8  13   14.60   10.80
   2   8 -13    3.20    8.70
   2   8 -13   16.10   10.40
  -2   8  13    8.40    8.60
   0  -8 -13   40.60   11.60
   0  -8  13   24.90   13.20
   0   8 -13   47.10   14.40
   0   8  13   30.50   11.50
   0   8 -13   40.20   14.40
  -2  -8 -13   92.79   24.40
   2  -8  13   45.60   16.80
   2   8  13   55.79   13.30
  -2   8 -13   77.09   17.50
  -2   8 -13   89.69   21.00
   4  -8  13   69.69   18.60
  -4  -8 -13   77.79   14.60
  -4   8 -13   79.19   24.00
   4   8  13   59.59   13.00
  -4   8 -13   35.60   14.40
   6  -8  13   90.99   21.30
   6   8  13   96.39   16.10
  -6   8 -13  104.49   31.40
  13  -9 -13   -1.80   17.80
  13  -9 -13    8.10   15.00
  13   9 -13    9.10    9.20
  13   9 -13   11.20   15.80
  11  -9 -13   24.40   12.30
  11  -9 -13   13.60   15.10
 -11  -9  13   30.20   11.80
  11   9 -13   27.70   11.10
 -11   9  13   44.30   22.10
  -9  -9  13   54.39   15.80
   9  -9 -13   71.29   14.00
   9  -9 -13   57.09   18.60
  -9   9  13   58.59   19.60
   9   9 -13   50.29   16.20
   9   9 -13   69.99   16.50
  -7  -9  13   13.20   11.70
   7  -9 -13    1.00    5.80
   7  -9 -13   20.60   12.80
  -7  -9  13   15.60   10.20
  -7   9  13    9.30   13.60
   7   9 -13   20.60   11.50
   7   9 -13    7.20   11.20
   5  -9 -13  147.19   25.10
  -5  -9  13   81.69   19.70
   5   9 -13  127.09   26.80
  -5   9  13   82.89   20.50
   5   9 -13   80.89   19.40
   3  -9 -13   35.70   13.40
  -3  -9  13   20.80   12.70
   3   9 -13    8.10   10.90
   3   9 -13    0.10   12.00
  -3   9  13   25.20   13.00
  -1  -9  13    4.70   12.40
   1  -9 -13    8.00    7.70
   1   9 -13   10.10   12.20
  -1   9  13    2.60    9.10
   1   9 -13    1.40    9.80
   1  -9  13  123.39   29.30
   1   9  13  119.89   20.30
  -1   9 -13  171.28   27.20
  -1   9 -13  156.68   34.60
   3  -9  13  113.29   27.10
  -3   9 -13  131.59   24.70
  -3   9 -13  175.08   36.70
   3   9  13  155.28   19.90
   5  -9  13   63.89   22.40
  -5   9 -13   36.80   15.90
  -5   9 -13   26.60   16.40
  10 -10 -13   14.80   11.90
 -10 -10  13   23.40   13.40
  10 -10 -13   77.59   21.20
  10  10 -13   15.70   17.40
  10  10 -13   27.40   13.30
 -10  10  13   36.80   21.50
   8 -10 -13   10.30    8.40
   8 -10 -13   30.00   14.40
  -8 -10  13    6.60   11.60
   8  10 -13    9.90   11.10
   8  10 -13   33.80   15.50
  -8  10  13   24.90   19.50
   6 -10 -13   29.30   13.80
  -6 -10  13   39.60   16.20
   6  10 -13   30.90   13.10
   6  10 -13   56.09   16.30
  -6  10  13   48.90   19.10
  -4 -10  13  483.65   48.70
   4 -10 -13  594.24   46.10
   4  10 -13  450.05   44.70
   4  10 -13  547.75   50.29
  -4  10  13  441.76   45.10
   2 -10 -13   56.39   14.10
  -2 -10  13   18.30   16.40
  -2  10  13   35.30   13.30
   2  10 -13   31.10   15.90
   2  10 -13   21.60   15.00
   0 -10 -13   11.50   12.60
   0 -10 -13   12.00   13.70
   0 -10  13   23.90   16.10
   0  10 -13    0.40   12.80
   0  10  13   -1.50    9.70
   0  10 -13   -6.80   11.90
   2 -10  13   61.39   24.50
  -2  10 -13   15.60   15.50
   2  10  13   67.29   14.70
  -2  10 -13   46.70   26.60
   7 -11 -13   42.10   19.70
   7  11 -13   62.79   20.00
  -7  11  13   36.30   20.90
   7  11 -13   50.39   16.60
   5 -11 -13  238.88   35.10
  -5 -11  13  175.28   28.40
   5  11 -13  157.78   27.60
   5  11 -13  202.18   31.40
  -5  11  13  183.18   30.90
   3 -11 -13  208.98   26.90
  -3 -11  13  164.98   31.50
  -3  11  13  156.28   25.90
   3  11 -13  125.09   27.50
   3  11 -13  146.89   36.90
  -1 -11  13  145.89   33.60
   1  11 -13   69.79   19.80
   1  11 -13   55.99   21.30
  18   0 -14  118.69   27.00
  16   0 -14  127.49   23.30
  14   0 -14   99.79   18.40
  12   0 -14  446.46   40.50
  10   0 -14  794.22   53.79
  10   0 -14  757.32   56.99
 -10   0  14  882.51   60.59
   8   0 -14  172.48   22.10
  -8   0  14  208.18   24.60
   8   0 -14  210.58   21.20
   6   0 -14  169.68   20.80
   6   0 -14  151.18   17.30
  -4   0  14  337.17   31.20
   4   0 -14  351.76   26.30
   4   0 -14  336.77   31.40
   2   0 -14  183.68   17.10
   2   0 -14  191.58   22.50
  -2   0  14  210.88   23.30
  -2   0  14  173.78   17.60
   0   0 -14   11.40    7.40
   0   0  14   15.80    5.70
   0   0  14   14.40    8.10
   0   0 -14   24.10    6.40
  -2   0 -14  118.49   13.90
  -2   0 -14  162.78   28.80
   2   0  14  109.79   16.10
   2   0  14  161.28   27.50
   4   0  14  318.87   33.30
  -4   0 -14  337.57   25.50
   4   0  14  269.17   25.70
  -4   0 -14  327.67   35.60
  -6   0 -14  112.99   26.50
   6   0  14  139.19   28.60
   8   0  14   15.40   11.70
   8   0  14  -36.80   13.10
   8   0  14    0.20    8.20
  -8   0 -14   29.90   15.70
  10   0  14  120.49   27.70
 -10   0 -14   48.80   23.20
  10   0  14   91.29   20.10
  10   0  14  130.29   34.30
  19  -1 -14   -0.10   13.10
  19  -1 -14   29.80   20.30
  19   1 -14   23.80   16.80
  19   1 -14    4.40   19.10
  17  -1 -14   35.60   13.60
  17   1 -14   14.10   11.30
  15  -1 -14  137.79   24.70
  15   1 -14  177.58   31.10
  13  -1 -14   24.90   13.20
  13   1 -14   10.10    8.00
 -13   1  14   34.40   14.80
  11  -1 -14   81.59   17.40
  11   1 -14   60.09   14.10
  11   1 -14   40.60    9.80
 -11   1  14   91.99   22.20
  -9  -1  14   54.19   15.30
   9  -1 -14   61.49   12.60
   9  -1 -14   40.80   12.60
   9   1 -14   55.69   13.60
  -9   1  14   67.19   15.30
   9   1 -14   55.49   13.80
   7  -1 -14   10.50    5.20
   7  -1 -14   16.90   12.20
  -7  -1  14    8.10    4.70
   7   1 -14   17.40    8.40
  -7   1  14    4.20    7.20
  -5  -1  14  550.64   43.40
   5  -1 -14  491.75   38.90
[truncated: 1,141,562 more chars]
